# Supplementary material for: Bird–window collisions: A comprehensive dataset for the Neotropical region
Source: Ecology. 2025 Jun 13;106(6):e70126. doi: 10.1002/ecy.70126 (PMC12163362; doi:10.1002/ecy.70126)
Supplement: Supplementary file 1 — Data S1. [file ECY-106-e70126-s001.zip]

Archive with 4 entries (4 files):
- Appendix_S1.pdf
- BWC_Neotropical_region.csv
- Glimpse to BWC Neotropical region dataset.R
- Metadata_S1.pdf
