# Supplementary material for: Bird–window collisions: A comprehensive dataset for the Neotropical region
Source: Ecology. 2025 Jun 13;106(6):e70126. doi: 10.1002/ecy.70126 (PMC12163362; doi:10.1002/ecy.70126)
Supplement: Supplementary file 1 — Data S1. [file ECY-106-e70126-s001.zip › BWC_Neotropical_region.csv]

General.ID	Order	Family	Genus	Species	Common.name	IUCN.status	Survivorship	Age	Sex	Year	Month	Day	Date.accuracy	Latitude	Longitude	Location.accuracy	Locality	State.or.Province	Country	Deterrent	Building.height	Pane.type	Data.collection.method
1	Columbiformes	Columbidae	Columbina	Columbina talpacoti	Ruddy Ground Dove	Least Concern	Dead	Unknown	Unknown	2014	December	2	Exact	-23.58	-47.53	Precise	Sorocaba	Sao Paulo	Brazil	None	Taller	Reflective	Systematic
2	Columbiformes	Columbidae	Columbina	Columbina talpacoti	Ruddy Ground Dove	Least Concern	Dead	Adult	Male	2018	June	21	Exact	-23.58	-47.53	Precise	Sorocaba	Sao Paulo	Brazil	Present	Taller	Reflective	Systematic
3	Columbiformes	Columbidae	Columbina	Columbina talpacoti	Ruddy Ground Dove	Least Concern	Dead	Adult	Female	2017	June	12	Exact	-23.58	-47.53	Precise	Sorocaba	Sao Paulo	Brazil	None	Taller	Reflective	Systematic
4	Columbiformes	Columbidae	Columbina	Columbina talpacoti	Ruddy Ground Dove	Least Concern	Dead	Adult	Female	2018	May	23	Exact	-23.58	-47.53	Precise	Sorocaba	Sao Paulo	Brazil	None	Taller	Reflective	Systematic
5	Columbiformes	Columbidae	Columbina	Columbina talpacoti	Ruddy Ground Dove	Least Concern	Dead	Adult	Male	2019	February	14	Exact	-23.58	-47.53	Precise	Sorocaba	Sao Paulo	Brazil	None	Taller	Reflective	Systematic
6	Columbiformes	Columbidae	Columbina	Columbina talpacoti	Ruddy Ground Dove	Least Concern	Dead	Adult	Female	2019	December	21	Exact	-23.58	-47.53	Precise	Sorocaba	Sao Paulo	Brazil	None	Taller	Reflective	Systematic
7	Columbiformes	Columbidae	Geotrygon	Geotrygon montana	Ruddy Quail-dove	Least Concern	Dead	Unknown	Unknown	2014	August	18	Exact	-23.58	-47.53	Precise	Sorocaba	Sao Paulo	Brazil	None	Taller	Reflective	Systematic
8	Columbiformes	Columbidae	Zenaida	Zenaida auriculata	Eared Dove	Least Concern	Dead	Adult	Unknown	2019	November	14	Exact	-23.58	-47.53	Precise	Sorocaba	Sao Paulo	Brazil	None	Taller	Reflective	Systematic
9	Coraciiformes	Alcedinidae	Chloroceryle	Chloroceryle americana	Green Kingfisher	Least Concern	Alive	Adult	Female	2018	December	2	Exact	-23.58	-47.53	Precise	Sorocaba	Sao Paulo	Brazil	None	Taller	Reflective	Systematic
10	Passeriformes	Tyrannidae	Elaenia	Elaenia mesoleuca	Olivaceous Elaenia	Least Concern	Dead	Adult	Unknown	2018	April	5	Exact	-23.58	-47.53	Precise	Sorocaba	Sao Paulo	Brazil	Present	Taller	Reflective	Systematic
11	Passeriformes	Tyrannidae	Elaenia	Elaenia flavogaster	Yellow-bellied Elaenia	Least Concern	Dead	Adult	Unknown	2019	December	21	Exact	-23.58	-47.53	Precise	Sorocaba	Sao Paulo	Brazil	None	Taller	Reflective	Systematic
12	Passeriformes	Troglodytidae	Troglodytes	Troglodytes aedon	House Wren	Least Concern	Dead	Adult	Unknown	2018	November	14	Exact	-23.58	-47.53	Precise	Sorocaba	Sao Paulo	Brazil	None	Taller	Reflective	Systematic
13	Passeriformes	Turdidae	Turdus	Turdus albicollis	White-necked Thrush	Least Concern	Dead	Unknown	Unknown	2019	June	19	Exact	-23.58	-47.53	Precise	Sorocaba	Sao Paulo	Brazil	None	Taller	Reflective	Systematic
14	Passeriformes	Thraupidae	Thraupis	Thraupis sayaca	Sayaca Tanager	Least Concern	Dead	Adult	Unknown	2018	December	26	Exact	-23.58	-47.53	Precise	Sorocaba	Sao Paulo	Brazil	Present	Taller	Reflective	Systematic
15	Passeriformes	Thraupidae	Thraupis	Thraupis sayaca	Sayaca Tanager	Least Concern	Dead	Adult	Unknown	2018	December	7	Exact	-23.58	-47.53	Precise	Sorocaba	Sao Paulo	Brazil	Present	Taller	Reflective	Systematic
16	Passeriformes	Thraupidae	Thraupis	Thraupis sayaca	Sayaca Tanager	Least Concern	Dead	Juvenile	Unknown	2019	May	2	Exact	-23.58	-47.53	Precise	Sorocaba	Sao Paulo	Brazil	None	Taller	Reflective	Systematic
17	Passeriformes	Thraupidae	Thraupis	Thraupis sayaca	Sayaca Tanager	Least Concern	Dead	Adult	Unknown	2019	November	14	Exact	-23.58	-47.53	Precise	Sorocaba	Sao Paulo	Brazil	None	Taller	Reflective	Systematic
18	Passeriformes	Thraupidae	Volatinia	Volatinia jacarina	Blue-black Grassquit	Least Concern	Dead	Adult	Female	2018	December	19	Exact	-23.58	-47.53	Precise	Sorocaba	Sao Paulo	Brazil	None	Taller	Reflective	Systematic
19	Passeriformes	Thraupidae	Volatinia	Volatinia jacarina	Blue-black Grassquit	Least Concern	Dead	Adult	Female	2018	December	21	Exact	-23.58	-47.53	Precise	Sorocaba	Sao Paulo	Brazil	None	Taller	Reflective	Systematic
20	Passeriformes	Thraupidae	Volatinia	Volatinia jacarina	Blue-black Grassquit	Least Concern	Dead	Unknown	Unknown	2014	August	15	Exact	-23.58	-47.53	Precise	Sorocaba	Sao Paulo	Brazil	None	Taller	Reflective	Systematic
21	Columbiformes	Columbidae	Geotrygon	Geotrygon montana	Ruddy Quail-dove	Least Concern	Dead	Unknown	Unknown	2014	August	18	Exact	-23.58	-47.53	Precise	Sorocaba	Sao Paulo	Brazil	None	Taller	Reflective	Systematic
22	Passeriformes	Thraupidae	Volatinia	Volatinia jacarina	Blue-black Grassquit	Least Concern	Dead	Unknown	c+omo	2014	August	23	Exact	-23.58	-47.53	Precise	Sorocaba	Sao Paulo	Brazil	None	Taller	Reflective	Systematic
23	Passeriformes	Thraupidae	Volatinia	Volatinia jacarina	Blue-black Grassquit	Least Concern	Dead	Unknown	Unknown	2014	August	23	Exact	-23.58	-47.53	Precise	Sorocaba	Sao Paulo	Brazil	None	Taller	Reflective	Systematic
24	Passeriformes	Thraupidae	Thraupis	Thraupis sayaca	Sayaca Tanager	Least Concern	Dead	Unknown	Unknown	2014	September	9	Exact	-23.58	-47.53	Precise	Sorocaba	Sao Paulo	Brazil	None	Taller	Reflective	Systematic
25	Passeriformes	Thraupidae	Stilpnia	Stilpnia cayana	Burnished-buff Tanager	Least Concern	Dead	Unknown	Unknown	2014	December	28	Exact	-23.58	-47.53	Precise	Sorocaba	Sao Paulo	Brazil	None	Taller	Reflective	Systematic
26	Passeriformes	Thraupidae	Volatinia	Volatinia jacarina	Blue-black Grassquit	Least Concern	Dead	Unknown	Unknown	2014	December	12	Exact	-23.58	-47.53	Precise	Sorocaba	Sao Paulo	Brazil	None	Taller	Reflective	Systematic
27	Passeriformes	Thraupidae	Volatinia	Volatinia jacarina	Blue-black Grassquit	Least Concern	Dead	Unknown	Unknown	2014	December	22	Exact	-23.58	-47.53	Precise	Sorocaba	Sao Paulo	Brazil	None	Taller	Reflective	Systematic
28	Passeriformes	Passerellidae	Zonotrichia	Zonotrichia capensis	Rufous-collared Sparrow	Least Concern	Dead	Unknown	Unknown	2015	January	5	Exact	-23.58	-47.53	Precise	Sorocaba	Sao Paulo	Brazil	None	Taller	Reflective	Systematic
29	Passeriformes	Passerellidae	Zonotrichia	Zonotrichia capensis	Rufous-collared Sparrow	Least Concern	Dead	Unknown	Unknown	2015	January	5	Exact	-23.58	-47.53	Precise	Sorocaba	Sao Paulo	Brazil	None	Taller	Reflective	Systematic
30	Columbiformes	Columbidae	Columbina	Columbina talpacoti	Ruddy Ground Dove	Least Concern	Dead	Unknown	Unknown	2015	January	7	Exact	-23.58	-47.53	Precise	Sorocaba	Sao Paulo	Brazil	None	Taller	Reflective	Systematic
31	Passeriformes	Passerellidae	Zonotrichia	Zonotrichia capensis	Rufous-collared Sparrow	Least Concern	Dead	Unknown	Unknown	2015	January	8	Exact	-23.58	-47.53	Precise	Sorocaba	Sao Paulo	Brazil	None	Taller	Reflective	Systematic
32	Columbiformes	Columbidae	Zenaida	Zenaida auriculata	Eared Dove	Least Concern	Dead	Unknown	Unknown	2015	January	13	Exact	-23.58	-47.53	Precise	Sorocaba	Sao Paulo	Brazil	None	Taller	Reflective	Systematic
33	Passeriformes	Tityridae	Pachyramphus	Pachyramphus validus	Crested Becard	Least Concern	Dead	Unknown	Unknown	2015	January	27	Exact	-23.58	-47.53	Precise	Sorocaba	Sao Paulo	Brazil	None	Taller	Reflective	Systematic
34	Passeriformes	Passerellidae	Zonotrichia	Zonotrichia capensis	Rufous-collared Sparrow	Least Concern	Dead	Unknown	Unknown	2015	January	27	Exact	-23.58	-47.53	Precise	Sorocaba	Sao Paulo	Brazil	None	Taller	Reflective	Systematic
35	Passeriformes	Passerellidae	Zonotrichia	Zonotrichia capensis	Rufous-collared Sparrow	Least Concern	Dead	Unknown	Unknown	2015	February	24	Exact	-23.58	-47.53	Precise	Sorocaba	Sao Paulo	Brazil	None	Taller	Reflective	Systematic
36	Passeriformes	Thraupidae	Volatinia	Volatinia jacarina	Blue-black Grassquit	Least Concern	Dead	Unknown	Unknown	2015	March	26	Exact	-23.58	-47.53	Precise	Sorocaba	Sao Paulo	Brazil	Present	Taller	Reflective	Systematic
37	Passeriformes	Turdidae	Turdus	Turdus amaurochalinus	Creamy-bellied Thrush	Least Concern	Dead	Unknown	Unknown	2015	April	2	Exact	-23.58	-47.53	Precise	Sorocaba	Sao Paulo	Brazil	Present	Taller	Reflective	Systematic
38	Columbiformes	Columbidae	Columbina	Columbina talpacoti	Ruddy Ground Dove	Least Concern	Dead	Unknown	Unknown	2015	May	5	Exact	-23.58	-47.53	Precise	Sorocaba	Sao Paulo	Brazil	Present	Taller	Reflective	Systematic
39	Passeriformes	Thraupidae	Tachyphonus	Tachyphonus coronatus	Ruby-crowned Tanager	Least Concern	Dead	Unknown	Unknown	2015	May	8	Exact	-23.58	-47.53	Precise	Sorocaba	Sao Paulo	Brazil	Present	Taller	Reflective	Systematic
40	Passeriformes	Thraupidae	Volatinia	Volatinia jacarina	Blue-black Grassquit	Least Concern	Dead	Unknown	Unknown	2015	May	25	Exact	-23.58	-47.53	Precise	Sorocaba	Sao Paulo	Brazil	Present	Taller	Reflective	Systematic
41	Columbiformes	Columbidae	Columbina	Columbina talpacoti	Ruddy Ground Dove	Least Concern	Dead	Unknown	Unknown	2015	July	12	Exact	-23.58	-47.53	Precise	Sorocaba	Sao Paulo	Brazil	None	Taller	Reflective	Systematic
42	Columbiformes	Columbidae	Columbina	Columbina talpacoti	Ruddy Ground Dove	Least Concern	Dead	Unknown	Unknown	2015	July	13	Exact	-23.58	-47.53	Precise	Sorocaba	Sao Paulo	Brazil	Present	Taller	Reflective	Systematic
43	Columbiformes	Columbidae	Columbina	Columbina talpacoti	Ruddy Ground Dove	Least Concern	Dead	Unknown	Unknown	2015	July	14	Exact	-23.58	-47.53	Precise	Sorocaba	Sao Paulo	Brazil	Present	Taller	Reflective	Systematic
44	Columbiformes	Columbidae	Columbina	Columbina talpacoti	Ruddy Ground Dove	Least Concern	Dead	Unknown	Unknown	2015	July	28	Exact	-23.58	-47.53	Precise	Sorocaba	Sao Paulo	Brazil	None	Taller	Reflective	Systematic
45	Passeriformes	Thraupidae	Sporophila	Sporophila caerulescens	Double-collared Seedeater	Least Concern	Dead	Unknown	Unknown	2015	September	14	Exact	-23.58	-47.53	Precise	Sorocaba	Sao Paulo	Brazil	Present	Taller	Reflective	Systematic
46	Passeriformes	Thraupidae	Volatinia	Volatinia jacarina	Blue-black Grassquit	Least Concern	Dead	Unknown	Unknown	2015	November	4	Exact	-23.58	-47.53	Precise	Sorocaba	Sao Paulo	Brazil	Present	Taller	Reflective	Systematic
47	Strigiformes	Strigidae	Athene	Athene cunicularia	Burrowing Owl	Least Concern	Dead	Unknown	Unknown	2015	November	16	Exact	-23.58	-47.53	Precise	Sorocaba	Sao Paulo	Brazil	None	Taller	Reflective	Systematic
48	Passeriformes	Passerellidae	Zonotrichia	Zonotrichia capensis	Rufous-collared Sparrow	Least Concern	Dead	Unknown	Unknown	2015	November	26	Exact	-23.58	-47.53	Precise	Sorocaba	Sao Paulo	Brazil	Present	Taller	Reflective	Systematic
49	Columbiformes	Columbidae	Columbina	Columbina talpacoti	Ruddy Ground Dove	Least Concern	Dead	Unknown	Unknown	2016	January	27	Exact	-23.58	-47.53	Precise	Sorocaba	Sao Paulo	Brazil	Present	Taller	Reflective	Systematic
50	Passeriformes	Thraupidae	Thraupis	Thraupis sayaca	Sayaca Tanager	Least Concern	Dead	Unknown	Unknown	2016	February	2	Exact	-23.58	-47.53	Precise	Sorocaba	Sao Paulo	Brazil	Present	Taller	Reflective	Systematic
51	Apodiformes	Trochilidae	Archilochus	Archilochus colubris	Ruby-throated Hummingbird	Least Concern	Dead	Juvenile	Male	2019	September	17	Exact	19.29	-99.15	Precise	Mexico City	Mexico	Mexico	None	Taller	Translucent	By chance
52	Passeriformes	Turdidae	Turdus	Turdus flavipes	Yellow-legged Thrush	Least Concern	Dead	Adult	Male	2019	April	28	Exact	-27.44	-48.46	Precise	Florianopolis	Santa Catarina	Brazil	None	Taller	Reflective	By chance
53	Passeriformes	Hirundinidae	Pygochelidon	Pygochelidon cyanoleuca	Blue-and-white Swallow	Least Concern	Alive	Adult	Unknown	2018	December	9	Exact	-23.56	-46.69	Precise	Sao Paulo	Sao Paulo	Brazil	None	Taller	Reflective	By chance
54	Passeriformes	Parulidae	Basileuterus	Basileuterus culicivorus	Golden-crowned Warbler	Least Concern	Dead	Adult	Unknown	2016	June	22	Exact	19.51	-96.94	Precise	Xalapa	Veracruz	Mexico	None	Taller	Reflective	Systematic
55	Apodiformes	Trochilidae	Campylopterus	Campylopterus hemileucurus	Violet Sabrewing	Least Concern	Dead	Adult	Female	2016	July	26	Exact	19.51	-96.94	Precise	Xalapa	Veracruz	Mexico	None	Taller	Reflective	Systematic
56	Apodiformes	Trochilidae	Anthracothorax	Anthracothorax prevostii	Green-breasted Mango	Least Concern	Dead	Adult	Female	2016	September	6	Exact	19.51	-96.94	Precise	Xalapa	Veracruz	Mexico	None	Taller	Reflective	Systematic
57	Apodiformes	Trochilidae	Lampornis	Lampornis amethystinus	Amethyst-throated Mountain-gem	Least Concern	Dead	Unknown	Unknown	2017	April	12	Exact	19.51	-96.94	Precise	Xalapa	Veracruz	Mexico	None	Taller	Reflective	Systematic
58	Columbiformes	Columbidae	Leptotila	Leptotila plumbeiceps	Gray-headed Dove	Least Concern	Dead	Adult	Unknown	2016	March	31	Exact	19.51	-96.94	Precise	Xalapa	Veracruz	Mexico	None	Taller	Reflective	Systematic
59	Passeriformes	Thraupidae	Saltator	Saltator atriceps	Black-headed Saltator	Least Concern	Alive	Adult	Unknown	2016	December	28	Exact	19.51	-96.94	Precise	Xalapa	Veracruz	Mexico	None	Taller	Reflective	Systematic
60	Passeriformes	Passerellidae	Chlorospingus	Chlorospingus flavopectus	Common Chlorospingus	Least Concern	Dead	Adult	Unknown	2016	February	18	Exact	19.51	-96.94	Precise	Xalapa	Veracruz	Mexico	None	Taller	Reflective	Systematic
61	Passeriformes	Parulidae	Basileuterus	Basileuterus culicivorus	Golden-crowned Warbler	Least Concern	Dead	Adult	Unknown	2016	November	12	Exact	19.51	-96.94	Precise	Xalapa	Veracruz	Mexico	None	Taller	Reflective	Systematic
62	Passeriformes	Turdidae	Catharus	Catharus aurantiirostris	Orange-billed Nightingale-Thrush	Least Concern	Dead	Adult	Unknown	2016	June	9	Exact	19.51	-96.94	Precise	Xalapa	Veracruz	Mexico	None	Taller	Reflective	Systematic
63	Passeriformes	Passerellidae	Chlorospingus	Chlorospingus flavopectus	Common Chlorospingus	Least Concern	Dead	Adult	Unknown	2016	June	16	Exact	19.51	-96.94	Precise	Xalapa	Veracruz	Mexico	None	Taller	Reflective	Systematic
64	Passeriformes	Thraupidae	Coeraba	Coereba flaveola	Bananaquit	Least Concern	Dead	Adult	Unknown	2017	March	24	Exact	19.51	-96.94	Precise	Xalapa	Veracruz	Mexico	None	Taller	Reflective	Systematic
65	Passeriformes	Icteriidae	Dives	Dives dives	Melodious Blackbird	Least Concern	Dead	Adult	Unknown	2016	February	10	Exact	19.51	-96.94	Precise	Xalapa	Veracruz	Mexico	None	Taller	Reflective	Systematic
66	Columbiformes	Columbidae	Patagioenas	Patagioenas flavirostris	Red-billed Pigeon	Least Concern	Dead	Adult	Unknown	2016	November	22	Exact	19.51	-96.94	Precise	Xalapa	Veracruz	Mexico	None	Taller	Reflective	Systematic
67	Passeriformes	Troglodytidae	Pheugopedius	Pheugopedius maculipectus	Spot-breasted Wren	Least Concern	Alive	Adult	Unknown	2016	January	20	Exact	19.51	-96.94	Precise	Xalapa	Veracruz	Mexico	None	Taller	Reflective	Systematic
68	Passeriformes	Parulidae	Seiurus	Seiurus aurocapilla	Ovenbird	Least Concern	Dead	Adult	Unknown	2016	November	24	Exact	19.51	-96.94	Precise	Xalapa	Veracruz	Mexico	None	Taller	Reflective	Systematic
69	Passeriformes	Tityridae	Tityra	Tityra semifasciata	Masked Tityra	Least Concern	Alive	Adult	Unknown	2016	April	29	Exact	19.51	-96.94	Precise	Xalapa	Veracruz	Mexico	None	Taller	Reflective	Systematic
70	Passeriformes	Turdidae	Turdus	Turdus grayi	Clay-colored Thrush	Least Concern	Dead	Adult	Unknown	2017	January	30	Exact	19.51	-96.94	Precise	Xalapa	Veracruz	Mexico	None	Taller	Reflective	Systematic
71	Passeriformes	Turdidae	Turdus	Turdus grayi	Clay-colored Thrush	Least Concern	Dead	Juvenile	Unknown	2016	August	28	Exact	19.51	-96.94	Precise	Xalapa	Veracruz	Mexico	None	Taller	Reflective	Systematic
72	Passeriformes	Turdidae	Turdus	Turdus grayi	Clay-colored Thrush	Least Concern	Dead	Adult	Unknown	2016	December	5	Exact	19.51	-96.94	Precise	Xalapa	Veracruz	Mexico	None	Taller	Reflective	Systematic
73	Passeriformes	Turdidae	Turdus	Turdus grayi	Clay-colored Thrush	Least Concern	Dead	Adult	Unknown	2016	December	5	Exact	19.51	-96.94	Precise	Xalapa	Veracruz	Mexico	None	Taller	Reflective	Systematic
74	Passeriformes	Turdidae	Turdus	Turdus grayi	Clay-colored Thrush	Least Concern	Alive	Adult	Unknown	2016	December	6	Exact	19.51	-96.94	Precise	Xalapa	Veracruz	Mexico	None	Taller	Reflective	Systematic
75	Columbiformes	Columbidae	Leptotila	Leptotila verreauxi	White-tipped Dove	Least Concern	Dead	Adult	Unknown	2017	May	9	Exact	19.51	-96.94	Precise	Xalapa	Veracruz	Mexico	None	Taller	Reflective	Systematic
76	Columbiformes	Columbidae	Leptotila	Leptotila verreauxi	White-tipped Dove	Least Concern	Dead	Adult	Unknown	2017	April	19	Exact	19.51	-96.94	Precise	Xalapa	Veracruz	Mexico	None	Taller	Reflective	Systematic
77	Apodiformes	Apodidae	Streptoprocne	Streptoprocne rutila	Chestnut-collared Swift	Least Concern	Dead	Juvenile	Unknown	2017	August	23	Exact	19.51	-96.94	Precise	Xalapa	Veracruz	Mexico	None	Taller	Reflective	Systematic
78	Passeriformes	Parulidae	Setophaga	Setophaga virens	Black-throated Green Warbler	Least Concern	Alive	Adult	Male	2017	November	14	Exact	19.51	-96.94	Precise	Xalapa	Veracruz	Mexico	None	Taller	Reflective	Systematic
79	Apodiformes	Trochilidae	Saucerottia	Saucerottia beryllina	Berylline Hummingbird	Least Concern	Dead	Unknown	Unknown	2018	January	17	Exact	19.51	-96.94	Precise	Xalapa	Veracruz	Mexico	None	Taller	Reflective	Systematic
80	Apodiformes	Trochilidae	Archilochus	Archilochus colubris	Ruby-throated Hummingbird	Least Concern	Dead	Unknown	Unknown	2016	February	19	Exact	19.51	-96.92	Precise	Xalapa	Veracruz	Mexico	None	Taller	Reflective	Systematic
81	Passeriformes	Passerellidae	Chlorospingus	Chlorospingus flavopectus	Common Chlorospingus	Least Concern	Alive	Adult	Unknown	2016	February	23	Exact	19.51	-96.92	Precise	Xalapa	Veracruz	Mexico	None	Taller	Reflective	Systematic
82	Apodiformes	Trochilidae	Saucerottia	Saucerottia cyanocephala	Azure-crowned Hummingbird	Least Concern	Dead	Adult	Unknown	2016	March	4	Exact	19.51	-96.92	Precise	Xalapa	Veracruz	Mexico	None	Taller	Reflective	Systematic
83	Apodiformes	Trochilidae	Saucerottia	Saucerottia cyanocephala	Azure-crowned Hummingbird	Least Concern	Dead	Adult	Unknown	2016	March	5	Exact	19.51	-96.92	Precise	Xalapa	Veracruz	Mexico	None	Taller	Reflective	Systematic
84	Apodiformes	Trochilidae	Saucerottia	Saucerottia cyanocephala	Azure-crowned Hummingbird	Least Concern	Dead	Adult	Unknown	2016	June	1	Exact	19.51	-96.92	Precise	Xalapa	Veracruz	Mexico	None	Taller	Reflective	Systematic
85	Apodiformes	Trochilidae	Saucerottia	Saucerottia cyanocephala	Azure-crowned Hummingbird	Least Concern	Dead	Adult	Unknown	2016	December	6	Exact	19.51	-96.92	Precise	Xalapa	Veracruz	Mexico	None	Taller	Reflective	Systematic
86	Passeriformes	Fringillidae	Euphonia	Euphonia elegantissima	Elegant Euphonia	Least Concern	Dead	Adult	Male	2016	February	17	Exact	19.51	-96.92	Precise	Xalapa	Veracruz	Mexico	None	Taller	Reflective	Systematic
87	Passeriformes	Turdidae	Hylocichla	Hylocichla mustelina	Wood Thrush	Least Concern	Dead	Adult	Unknown	2016	March	12	Exact	19.51	-96.92	Precise	Xalapa	Veracruz	Mexico	None	Taller	Reflective	Systematic
88	Passeriformes	Parulidae	Seiurus	Seiurus aurocapilla	Ovenbird	Least Concern	Alive	Adult	Unknown	2016	November	11	Exact	19.51	-96.92	Precise	Xalapa	Veracruz	Mexico	None	Taller	Reflective	Systematic
89	Apodiformes	Trochilidae	Saucerottia	Saucerottia cyanocephala	Azure-crowned Hummingbird	Least Concern	Dead	Adult	Unknown	2016	February	13	Exact	19.51	-96.92	Precise	Xalapa	Veracruz	Mexico	None	Taller	Reflective	Systematic
90	Passeriformes	Troglodytidae	Campylorhynchus	Campylorhynchus zonatus	Band-backed Wren	Least Concern	Dead	Adult	Unknown	2016	May	30	Exact	19.51	-96.92	Precise	Xalapa	Veracruz	Mexico	None	Taller	Reflective	Systematic
91	Columbiformes	Columbidae	Columba	Columba livia	Rock Pigeon	Least Concern	Dead	Adult	Unknown	2016	February	15	Exact	19.51	-96.91	Precise	Xalapa	Veracruz	Mexico	None	Taller	Translucent	Systematic
92	Passeriformes	Fringillidae	Spinus	Spinus psaltria	Lesser Goldfinch	Least Concern	Dead	Adult	Male	2016	May	30	Exact	19.51	-96.91	Precise	Xalapa	Veracruz	Mexico	None	Taller	Translucent	Systematic
93	Passeriformes	Hirundinidae	Stelgidopteryx	Stelgidopteryx serripennis	Northern Rough-winged Swallow	Least Concern	Dead	Adult	Unknown	2016	February	7	Exact	19.51	-96.91	Precise	Xalapa	Veracruz	Mexico	None	Taller	Translucent	Systematic
94	Passeriformes	Turdidae	Hylocichla	Hylocichla mustelina	Wood Thrush	Least Concern	Dead	Adult	Unknown	2016	November	10	Exact	19.54	-96.93	Precise	Xalapa	Veracruz	Mexico	None	Taller	Reflective	Systematic
95	Passeriformes	Turdidae	Myadestes	Myadestes occidentalis	Brown-backed Solitaire	Least Concern	Alive	Adult	Unknown	2016	November	15	Exact	19.54	-96.93	Precise	Xalapa	Veracruz	Mexico	None	Taller	Reflective	Systematic
96	Passeriformes	Parulidae	Cardellina	Cardellina pusilla	Wilson's Warbler	Least Concern	Dead	Adult	Male	2016	September	28	Exact	19.52	-96.92	Precise	Xalapa	Veracruz	Mexico	None	Taller	Translucent	Systematic
97	Apodiformes	Trochilidae	Saucerottia	Saucerottia cyanocephala	Azure-crowned Hummingbird	Least Concern	Dead	Adult	Unknown	2016	November	13	Exact	19.52	-96.92	Precise	Xalapa	Veracruz	Mexico	None	Taller	Translucent	Systematic
98	Apodiformes	Trochilidae	Chlorestes	Chlorestes candida	White-bellied Emerald	Least Concern	Dead	Adult	Unknown	2016	March	1	Exact	19.54	-96.93	Precise	Xalapa	Veracruz	Mexico	None	Taller	Reflective	Systematic
99	Passeriformes	Cardinalidae	Passerina	Passerina cyanea	Indigo Bunting	Least Concern	Dead	Adult	Male	2016	December	2	Exact	19.54	-96.93	Precise	Xalapa	Veracruz	Mexico	None	Taller	Reflective	Systematic
100	Piciformes	Picidae	Colaptes	Colaptes rubiginosus	Golden-olive Woodpecker	Least Concern	Dead	Adult	Unknown	2016	February	18	Exact	19.52	-96.94	Precise	Xalapa	Veracruz	Mexico	None	Taller	Translucent	Systematic
101	Passeriformes	Icteriidae	Icteria	Icteria virens	Yellow-breasted Chat	Least Concern	Dead	Unknown	Unknown	2016	January	10	Exact	19.52	-96.94	Precise	Xalapa	Veracruz	Mexico	None	Taller	Translucent	Systematic
102	Passeriformes	Parulidae	Leiothlypis	Leiothlypis ruficapilla	Nashville Warbler	Least Concern	Dead	Adult	Unknown	2017	February	13	Exact	19.52	-96.94	Precise	Xalapa	Veracruz	Mexico	None	Taller	Translucent	Systematic
103	Passeriformes	Vireonidae	Vireo	Vireo solitarius	Blue-headed Vireo	Least Concern	Dead	Adult	Unknown	2015	November	22	Exact	19.54	-96.93	Precise	Xalapa	Veracruz	Mexico	None	Taller	Translucent	Systematic
104	Apodiformes	Trochilidae	Pampa	Pampa curvipennis	Wedge-tailed Sabrewing	Least Concern	Dead	Adult	Unknown	2016	November	20	Exact	19.52	-96.93	Precise	Xalapa	Veracruz	Mexico	None	Taller	Translucent	Systematic
105	Passeriformes	Troglodytidae	Troglodytes	Troglodytes aedon	House Wren	Least Concern	Dead	Adult	Unknown	2016	October	21	Exact	19.52	-96.93	Precise	Xalapa	Veracruz	Mexico	None	Taller	Translucent	Systematic
106	Columbiformes	Columbidae	Columbina	Columbina inca	Inca Dove	Least Concern	Dead	Unknown	Unknown	2016	September	10	Exact	19.54	-96.93	Precise	Xalapa	Veracruz	Mexico	None	Taller	Reflective	Systematic
107	Passeriformes	Parulidae	Leiothlypis	Leiothlypis celata	Orange-crowned Warbler	Least Concern	Dead	Adult	Unknown	2017	February	10	Exact	19.54	-96.92	Precise	Xalapa	Veracruz	Mexico	None	Taller	Translucent	Systematic
108	Passeriformes	Icteriidae	Quiscalus	Quiscalus mexicanus	Great-tailed Grackle	Least Concern	Dead	Adult	Female	2017	October	5	Exact	19.53	-96.92	Precise	Xalapa	Veracruz	Mexico	None	Taller	Translucent	Systematic
109	Passeriformes	Thraupidae	Thraupis	Thraupis abbas	Yellow-winged Tanager	Least Concern	Dead	Adult	Unknown	2016	December	2	Exact	19.52	-96.93	Precise	Xalapa	Veracruz	Mexico	None	Taller	Reflective	Systematic
110	Passeriformes	Turdidae	Turdus	Turdus grayi	Clay-colored Thrush	Least Concern	Dead	Unknown	Unknown	2016	December	2	Exact	19.52	-96.93	Precise	Xalapa	Veracruz	Mexico	None	Taller	Reflective	Systematic
111	Passeriformes	Parulidae	Mniotilta	Mniotilta varia	Black-and-white Warbler	Least Concern	Dead	Unknown	Unknown	2018	January	17	Exact	19.51	-96.94	Precise	Xalapa	Veracruz	Mexico	None	Taller	Reflective	Systematic
112	Passeriformes	Thraupidae	Coeraba	Coereba flaveola	Bananaquit	Least Concern	Alive	Adult	Unknown	2018	January	29	Exact	19.51	-96.94	Precise	Xalapa	Veracruz	Mexico	None	Taller	Reflective	Systematic
113	Passeriformes	Passerellidae	Spizella	Spizella pallida	Clay-colored Sparrow	Least Concern	Dead	Unknown	Unknown	2019	January	16	Exact	21.04	-101.67	Precise	Leon	Guanajuato	Mexico	None	Taller	Reflective	Systematic
114	Passeriformes	Passerellidae	Spizella	Spizella pallida	Clay-colored Sparrow	Least Concern	Dead	Unknown	Unknown	2018	January	28	Exact	21.04	-101.67	Precise	Leon	Guanajuato	Mexico	None	Taller	Reflective	Systematic
115	Passeriformes	Passerellidae	Spizella	Spizella pallida	Clay-colored Sparrow	Least Concern	Dead	Unknown	Unknown	2018	January	28	Exact	21.04	-101.67	Precise	Leon	Guanajuato	Mexico	None	Taller	Reflective	Systematic
116	Passeriformes	Passerellidae	Spizella	Spizella pallida	Clay-colored Sparrow	Least Concern	Dead	Unknown	Unknown	2019	February	1	Exact	21.04	-101.67	Precise	Leon	Guanajuato	Mexico	None	Taller	Reflective	Systematic
117	Passeriformes	Passerellidae	Spizella	Spizella pallida	Clay-colored Sparrow	Least Concern	Dead	Unknown	Unknown	2019	February	1	Exact	21.04	-101.67	Precise	Leon	Guanajuato	Mexico	None	Taller	Reflective	Systematic
118	Passeriformes	Passerellidae	Spizella	Spizella pallida	Clay-colored Sparrow	Least Concern	Dead	Unknown	Unknown	2019	February	1	Exact	21.04	-101.67	Precise	Leon	Guanajuato	Mexico	None	Taller	Reflective	Systematic
119	Passeriformes	Passerellidae	Spizella	Spizella pallida	Clay-colored Sparrow	Least Concern	Dead	Unknown	Unknown	2019	February	5	Exact	21.04	-101.67	Precise	Leon	Guanajuato	Mexico	None	Taller	Reflective	Systematic
120	Passeriformes	Passerellidae	Spizella	Spizella pallida	Clay-colored Sparrow	Least Concern	Dead	Unknown	Unknown	2019	February	13	Exact	21.04	-101.67	Precise	Leon	Guanajuato	Mexico	None	Taller	Reflective	Systematic
121	Passeriformes	Passerellidae	Spizella	Spizella pallida	Clay-colored Sparrow	Least Concern	Dead	Unknown	Unknown	2019	March	5	Exact	21.04	-101.67	Precise	Leon	Guanajuato	Mexico	None	Taller	Reflective	Systematic
122	Passeriformes	Passerellidae	Spizella	Spizella pallida	Clay-colored Sparrow	Least Concern	Dead	Unknown	Unknown	2019	March	25	Exact	21.04	-101.67	Precise	Leon	Guanajuato	Mexico	None	Taller	Reflective	Systematic
123	Passeriformes	Passerellidae	Spizella	Spizella pallida	Clay-colored Sparrow	Least Concern	Dead	Unknown	Unknown	2019	April	1	Exact	21.04	-101.67	Precise	Leon	Guanajuato	Mexico	None	Taller	Reflective	Systematic
124	Passeriformes	Passerellidae	Spizella	Spizella pallida	Clay-colored Sparrow	Least Concern	Dead	Unknown	Unknown	2019	April	2	Exact	21.04	-101.67	Precise	Leon	Guanajuato	Mexico	None	Taller	Reflective	Systematic
125	Passeriformes	Passerellidae	Spizella	Spizella pallida	Clay-colored Sparrow	Least Concern	Dead	Unknown	Unknown	2019	April	4	Exact	21.04	-101.67	Precise	Leon	Guanajuato	Mexico	None	Taller	Reflective	Systematic
126	Passeriformes	Passerellidae	Spizella	Spizella pallida	Clay-colored Sparrow	Least Concern	Dead	Unknown	Unknown	2019	April	4	Exact	21.04	-101.67	Precise	Leon	Guanajuato	Mexico	None	Taller	Reflective	Systematic
127	Passeriformes	Passerellidae	Spizella	Spizella pallida	Clay-colored Sparrow	Least Concern	Dead	Unknown	Unknown	2019	April	5	Exact	21.04	-101.67	Precise	Leon	Guanajuato	Mexico	None	Taller	Reflective	Systematic
128	Passeriformes	Passerellidae	Spizella	Spizella pallida	Clay-colored Sparrow	Least Concern	Dead	Unknown	Unknown	2019	April	5	Exact	21.04	-101.67	Precise	Leon	Guanajuato	Mexico	None	Taller	Reflective	Systematic
129	Passeriformes	Passerellidae	Spizella	Spizella pallida	Clay-colored Sparrow	Least Concern	Dead	Unknown	Unknown	2019	April	8	Exact	21.04	-101.67	Precise	Leon	Guanajuato	Mexico	None	Taller	Reflective	Systematic
130	Passeriformes	Passerellidae	Spizella	Spizella pallida	Clay-colored Sparrow	Least Concern	Dead	Unknown	Unknown	2019	April	10	Exact	21.04	-101.67	Precise	Leon	Guanajuato	Mexico	None	Taller	Reflective	Systematic
131	Passeriformes	Passerellidae	Spizella	Spizella pallida	Clay-colored Sparrow	Least Concern	Dead	Unknown	Unknown	2019	November	11	Exact	21.04	-101.67	Precise	Leon	Guanajuato	Mexico	None	Taller	Reflective	Systematic
132	Passeriformes	Cardinalidae	Passerina	Passerina cyanea	Indigo Bunting	Least Concern	Dead	Unknown	Unknown	2019	January	16	Exact	21.04	-101.67	Precise	Leon	Guanajuato	Mexico	None	Taller	Reflective	Systematic
133	Passeriformes	Cardinalidae	Passerina	Passerina cyanea	Indigo Bunting	Least Concern	Dead	Unknown	Unknown	2019	January	23	Exact	21.04	-101.67	Precise	Leon	Guanajuato	Mexico	None	Taller	Reflective	Systematic
134	Passeriformes	Cardinalidae	Passerina	Passerina cyanea	Indigo Bunting	Least Concern	Dead	Unknown	Unknown	2019	January	24	Exact	21.04	-101.67	Precise	Leon	Guanajuato	Mexico	None	Taller	Reflective	Systematic
135	Passeriformes	Cardinalidae	Passerina	Passerina cyanea	Indigo Bunting	Least Concern	Dead	Unknown	Unknown	2018	January	28	Exact	21.04	-101.67	Precise	Leon	Guanajuato	Mexico	None	Taller	Reflective	Systematic
136	Passeriformes	Cardinalidae	Passerina	Passerina cyanea	Indigo Bunting	Least Concern	Dead	Unknown	Unknown	2019	March	1	Exact	21.04	-101.67	Precise	Leon	Guanajuato	Mexico	None	Taller	Reflective	Systematic
137	Passeriformes	Cardinalidae	Passerina	Passerina cyanea	Indigo Bunting	Least Concern	Dead	Unknown	Unknown	2019	March	5	Exact	21.04	-101.67	Precise	Leon	Guanajuato	Mexico	None	Taller	Reflective	Systematic
138	Passeriformes	Cardinalidae	Passerina	Passerina cyanea	Indigo Bunting	Least Concern	Dead	Unknown	Unknown	2019	March	14	Exact	21.04	-101.67	Precise	Leon	Guanajuato	Mexico	None	Taller	Reflective	Systematic
139	Passeriformes	Cardinalidae	Passerina	Passerina cyanea	Indigo Bunting	Least Concern	Dead	Unknown	Unknown	2019	March	25	Exact	21.04	-101.67	Precise	Leon	Guanajuato	Mexico	None	Taller	Reflective	Systematic
140	Passeriformes	Cardinalidae	Passerina	Passerina cyanea	Indigo Bunting	Least Concern	Dead	Unknown	Unknown	2019	April	1	Exact	21.04	-101.67	Precise	Leon	Guanajuato	Mexico	None	Taller	Reflective	Systematic
141	Passeriformes	Cardinalidae	Passerina	Passerina cyanea	Indigo Bunting	Least Concern	Dead	Unknown	Unknown	2019	April	1	Exact	21.04	-101.67	Precise	Leon	Guanajuato	Mexico	None	Taller	Reflective	Systematic
142	Passeriformes	Cardinalidae	Passerina	Passerina cyanea	Indigo Bunting	Least Concern	Dead	Unknown	Unknown	2019	April	2	Exact	21.04	-101.67	Precise	Leon	Guanajuato	Mexico	None	Taller	Reflective	Systematic
143	Passeriformes	Cardinalidae	Passerina	Passerina cyanea	Indigo Bunting	Least Concern	Dead	Unknown	Unknown	2019	April	4	Exact	21.04	-101.67	Precise	Leon	Guanajuato	Mexico	None	Taller	Reflective	Systematic
144	Passeriformes	Cardinalidae	Passerina	Passerina cyanea	Indigo Bunting	Least Concern	Dead	Unknown	Unknown	2019	April	10	Exact	21.04	-101.67	Precise	Leon	Guanajuato	Mexico	None	Taller	Reflective	Systematic
145	Columbiformes	Columbidae	Zenaida	Zenaida macroura	Mourning Dove	Least Concern	Dead	Unknown	Unknown	2019	March	19	Exact	21.04	-101.67	Precise	Leon	Guanajuato	Mexico	None	Taller	Reflective	Systematic
146	Columbiformes	Columbidae	Zenaida	Zenaida macroura	Mourning Dove	Least Concern	Dead	Unknown	Unknown	2019	August	18	Exact	21.04	-101.67	Precise	Leon	Guanajuato	Mexico	None	Taller	Reflective	Systematic
147	Columbiformes	Columbidae	Zenaida	Zenaida macroura	Mourning Dove	Least Concern	Dead	Unknown	Unknown	2019	September	6	Exact	21.04	-101.67	Precise	Leon	Guanajuato	Mexico	None	Taller	Reflective	Systematic
148	Columbiformes	Columbidae	Zenaida	Zenaida macroura	Mourning Dove	Least Concern	Dead	Unknown	Unknown	2019	November	4	Exact	21.04	-101.67	Precise	Leon	Guanajuato	Mexico	None	Taller	Reflective	Systematic
149	Columbiformes	Columbidae	Zenaida	Zenaida macroura	Mourning Dove	Least Concern	Dead	Unknown	Unknown	2019	November	14	Exact	21.04	-101.67	Precise	Leon	Guanajuato	Mexico	None	Taller	Reflective	Systematic
150	Passeriformes	Fringillidae	Spinus	Spinus psaltria	Lesser Goldfinch	Least Concern	Dead	Unknown	Unknown	2019	January	30	Exact	21.04	-101.67	Precise	Leon	Guanajuato	Mexico	None	Taller	Reflective	Systematic
151	Passeriformes	Fringillidae	Spinus	Spinus psaltria	Lesser Goldfinch	Least Concern	Dead	Unknown	Unknown	2019	January	31	Exact	21.04	-101.67	Precise	Leon	Guanajuato	Mexico	None	Taller	Reflective	Systematic
152	Passeriformes	Fringillidae	Spinus	Spinus psaltria	Lesser Goldfinch	Least Concern	Dead	Unknown	Unknown	2019	March	25	Exact	21.04	-101.67	Precise	Leon	Guanajuato	Mexico	None	Taller	Reflective	Systematic
153	Passeriformes	Fringillidae	Spinus	Spinus psaltria	Lesser Goldfinch	Least Concern	Dead	Unknown	Unknown	2019	October	10	Exact	21.04	-101.67	Precise	Leon	Guanajuato	Mexico	None	Taller	Reflective	Systematic
154	Passeriformes	Cardinalidae	Passerina	Passerina amoena	Lazuli Bunting	Least Concern	Dead	Unknown	Unknown	2019	January	29	Exact	21.04	-101.67	Precise	Leon	Guanajuato	Mexico	None	Taller	Reflective	Systematic
155	Passeriformes	Cardinalidae	Passerina	Passerina amoena	Lazuli Bunting	Least Concern	Dead	Unknown	Unknown	2019	February	13	Exact	21.04	-101.67	Precise	Leon	Guanajuato	Mexico	None	Taller	Reflective	Systematic
156	Passeriformes	Cardinalidae	Passerina	Passerina amoena	Lazuli Bunting	Least Concern	Dead	Unknown	Unknown	2019	April	1	Exact	21.04	-101.67	Precise	Leon	Guanajuato	Mexico	None	Taller	Reflective	Systematic
157	Columbiformes	Columbidae	Columbina	Columbina inca	Inca Dove	Least Concern	Dead	Unknown	Unknown	2019	June	3	Exact	21.04	-101.67	Precise	Leon	Guanajuato	Mexico	None	Taller	Reflective	Systematic
158	Columbiformes	Columbidae	Columbina	Columbina inca	Inca Dove	Least Concern	Dead	Unknown	Unknown	2019	September	25	Exact	21.04	-101.67	Precise	Leon	Guanajuato	Mexico	None	Taller	Reflective	Systematic
159	Apodiformes	Trochilidae	Cynanthus	Cynanthus latirostris	Broad-billed Hummingbird	Least Concern	Dead	Unknown	Unknown	2019	August	15	Exact	21.04	-101.67	Precise	Leon	Guanajuato	Mexico	None	Taller	Reflective	Systematic
160	Apodiformes	Trochilidae	Cynanthus	Cynanthus latirostris	Broad-billed Hummingbird	Least Concern	Dead	Unknown	Unknown	2019	October	14	Exact	21.04	-101.67	Precise	Leon	Guanajuato	Mexico	None	Taller	Reflective	Systematic
161	Falconiformes	Falconidae	Falco	Falco sparverius	American Kestrel	Least Concern	Dead	Unknown	Unknown	2019	October	9	Exact	21.04	-101.67	Precise	Leon	Guanajuato	Mexico	None	Taller	Reflective	Systematic
162	Falconiformes	Falconidae	Falco	Falco sparverius	American Kestrel	Least Concern	Dead	Unknown	Unknown	2019	November	20	Exact	21.04	-101.67	Precise	Leon	Guanajuato	Mexico	None	Taller	Reflective	Systematic
163	Passeriformes	Hirundinidae	Hirundo	Hirundo rustica	Barn Swallow	Least Concern	Dead	Unknown	Unknown	2019	June	24	Exact	21.04	-101.67	Precise	Leon	Guanajuato	Mexico	None	Taller	Reflective	Systematic
164	Passeriformes	Hirundinidae	Hirundo	Hirundo rustica	Barn Swallow	Least Concern	Dead	Unknown	Unknown	2019	August	26	Exact	21.04	-101.67	Precise	Leon	Guanajuato	Mexico	None	Taller	Reflective	Systematic
165	Passeriformes	Passerellidae	Melospiza	Melospiza lincolnii	Lincoln's Sparrow	Least Concern	Dead	Unknown	Unknown	2019	March	5	Exact	21.04	-101.67	Precise	Leon	Guanajuato	Mexico	None	Taller	Reflective	Systematic
166	Passeriformes	Passerellidae	Melospiza	Melospiza lincolnii	Lincoln's Sparrow	Least Concern	Dead	Unknown	Unknown	2019	October	24	Exact	21.04	-101.67	Precise	Leon	Guanajuato	Mexico	None	Taller	Reflective	Systematic
167	Passeriformes	Icteriidae	Molothrus	Molothrus aeneus	Bronzed Cowbird	Least Concern	Dead	Unknown	Unknown	2019	April	8	Exact	21.04	-101.67	Precise	Leon	Guanajuato	Mexico	None	Taller	Reflective	Systematic
168	Passeriformes	Icteriidae	Molothrus	Molothrus aeneus	Bronzed Cowbird	Least Concern	Dead	Unknown	Unknown	2019	September	9	Exact	21.04	-101.67	Precise	Leon	Guanajuato	Mexico	None	Taller	Reflective	Systematic
169	Passeriformes	Cardinalidae	Passerina	Passerina caerulea	Blue Grosbeak	Least Concern	Dead	Unknown	Unknown	2019	April	22	Exact	21.04	-101.67	Precise	Leon	Guanajuato	Mexico	None	Taller	Reflective	Systematic
170	Passeriformes	Cardinalidae	Passerina	Passerina caerulea	Blue Grosbeak	Least Concern	Dead	Unknown	Unknown	2019	May	25	Exact	21.04	-101.67	Precise	Leon	Guanajuato	Mexico	None	Taller	Reflective	Systematic
171	Passeriformes	Passerellidae	Ammodramus	Ammodramus savannarum	Grasshopper Sparrow	Least Concern	Dead	Unknown	Unknown	2019	November	19	Exact	21.04	-101.67	Precise	Leon	Guanajuato	Mexico	None	Taller	Reflective	Systematic
172	Apodiformes	Trochilidae	Archilochus	Archilochus alexandri	Black-chinned Hummingbird	Least Concern	Dead	Unknown	Unknown	2018	October	23	Exact	21.04	-101.67	Precise	Leon	Guanajuato	Mexico	None	Taller	Reflective	Systematic
173	Passeriformes	Parulidae	Cardellina	Cardellina pusilla	Wilson's Warbler	Least Concern	Dead	Unknown	Unknown	2019	January	16	Exact	21.04	-101.67	Precise	Leon	Guanajuato	Mexico	None	Taller	Reflective	Systematic
174	Passeriformes	Turdidae	Catharus	Catharus aurantiirostris	Orange-billed Nightingale-Thrush	Least Concern	Dead	Unknown	Unknown	2019	October	7	Exact	21.04	-101.67	Precise	Leon	Guanajuato	Mexico	None	Taller	Reflective	Systematic
175	Galliformes	Odontophoridae	Colinus	Colinus virginianus	Northern Bobwhite	Near Threatened	Dead	Unknown	Unknown	2019	September	13	Exact	21.04	-101.67	Precise	Leon	Guanajuato	Mexico	None	Taller	Reflective	Systematic
176	Passeriformes	Parulidae	Leiothlypis	Leiothlypis celata	Orange-crowned Warbler	Least Concern	Dead	Unknown	Unknown	2019	January	16	Exact	21.04	-101.67	Precise	Leon	Guanajuato	Mexico	None	Taller	Reflective	Systematic
177	Passeriformes	Icteriidae	Molothrus	Molothrus ater	Brown-headed Cowbird	Least Concern	Dead	Unknown	Unknown	2019	August	1	Exact	21.04	-101.67	Precise	Leon	Guanajuato	Mexico	None	Taller	Reflective	Systematic
178	Passeriformes	Passeridae	Passer	Passer domesticus	House Sparrow	Least Concern	Dead	Unknown	Unknown	2019	April	22	Exact	21.04	-101.67	Precise	Leon	Guanajuato	Mexico	None	Taller	Reflective	Systematic
179	Passeriformes	Thraupidae	Sporophila	Sporophila torqueola	Cinnamon-rumped Seedeater	Least Concern	Dead	Unknown	Unknown	2019	February	5	Exact	21.04	-101.67	Precise	Leon	Guanajuato	Mexico	None	Taller	Reflective	Systematic
180	Passeriformes	Tyrannidae	Tyrannus	Tyrannus vociferans	Cassin's Kingbird	Least Concern	Dead	Unknown	Unknown	2019	October	14	Exact	21.04	-101.67	Precise	Leon	Guanajuato	Mexico	None	Taller	Reflective	Systematic
181	Columbiformes	Columbidae	Zenaida	Zenaida asiatica	White-winged Dove	Least Concern	Dead	Unknown	Unknown	2019	March	22	Exact	21.04	-101.67	Precise	Leon	Guanajuato	Mexico	None	Taller	Reflective	Systematic
182	Passeriformes	Laniidae	Lanius	Lanius ludovicianus	Loggerhead Shrike	Near Threatened	Dead	Unknown	Unknown	2018	October	31	Exact	21.04	-101.67	Precise	Leon	Guanajuato	Mexico	None	Taller	Reflective	Systematic
183	Apodiformes	Trochilidae	Archilochus	Archilochus alexandri	Black-chinned Hummingbird	Least Concern	Dead	Unknown	Unknown	2019	March	25	Exact	21.04	-101.67	Precise	Leon	Guanajuato	Mexico	None	Taller	Reflective	Systematic
184	Passeriformes	Passerellidae	Spizella	Spizella pallida	Clay-colored Sparrow	Least Concern	Dead	Unknown	Unknown	2020	January	6	Exact	21.04	-101.67	Precise	Leon	Guanajuato	Mexico	None	Taller	Reflective	Systematic
185	Passeriformes	Passerellidae	Spizella	Spizella pallida	Clay-colored Sparrow	Least Concern	Dead	Unknown	Unknown	2020	January	14	Exact	21.04	-101.67	Precise	Leon	Guanajuato	Mexico	None	Taller	Reflective	Systematic
186	Passeriformes	Passerellidae	Spizella	Spizella pallida	Clay-colored Sparrow	Least Concern	Dead	Unknown	Unknown	2020	January	16	Exact	21.04	-101.67	Precise	Leon	Guanajuato	Mexico	None	Taller	Reflective	Systematic
187	Passeriformes	Passerellidae	Spizella	Spizella pallida	Clay-colored Sparrow	Least Concern	Dead	Unknown	Unknown	2020	February	13	Exact	21.04	-101.67	Precise	Leon	Guanajuato	Mexico	None	Taller	Reflective	Systematic
188	Columbiformes	Columbidae	Zenaida	Zenaida macroura	Mourning Dove	Least Concern	Dead	Unknown	Unknown	2020	January	9	Exact	21.04	-101.67	Precise	Leon	Guanajuato	Mexico	None	Taller	Reflective	Systematic
189	Passeriformes	Fringillidae	Spinus	Spinus psaltria	Lesser Goldfinch	Least Concern	Dead	Unknown	Unknown	2020	January	27	Exact	21.04	-101.67	Precise	Leon	Guanajuato	Mexico	None	Taller	Reflective	Systematic
190	Columbiformes	Columbidae	Columba	Columba livia	Rock Pigeon	Least Concern	Dead	Unknown	Unknown	2020	January	31	Exact	21.04	-101.67	Precise	Leon	Guanajuato	Mexico	None	Taller	Reflective	Systematic
191	Passeriformes	Passeridae	Passer	Passer domesticus	House Sparrow	Least Concern	Dead	Unknown	Unknown	2020	February	2	Exact	21.04	-101.67	Precise	Leon	Guanajuato	Mexico	None	Taller	Reflective	Systematic
192	Apodiformes	Trochilidae	Cynanthus	Cynanthus latirostris	Broad-billed Hummingbird	Least Concern	Dead	Unknown	Unknown	2020	April	24	Exact	21.04	-101.67	Precise	Leon	Guanajuato	Mexico	None	Taller	Reflective	Systematic
193	Passeriformes	Tyrannidae	Myiozetetes	Myiozetetes similis	Social Flycatcher	Least Concern	Dead	Unknown	Unknown	2009	June	1	Exact	19.51	-96.94	Precise	Xalapa	Veracruz	Mexico	None	Taller	Reflective	By chance
194	Cuculiformes	Cuculidae	Coccyzus	Coccyzus americanus	Yellow-billed Cuckoo	Least Concern	Dead	Unknown	Unknown	Unknown	Unknown	Unknown	Unknown	19.51	-96.94	Precise	Xalapa	Veracruz	Mexico	Present	Taller	Reflective	By chance
195	Strigiformes	Strigidae	Ciccaba	Ciccaba virgata	Mottled Owl	Least Concern	Dead	Unknown	Unknown	2010	October	1	Exact	19.52	-96.89	Precise	Xalapa	Veracruz	Mexico	None	Unknown	Unknown	By chance
196	Passeriformes	Icteriidae	Icterus	Icterus galbula	Baltimore Oriole	Least Concern	Dead	Unknown	Unknown	2010	October	2	Exact	19.51	-96.94	Precise	Xalapa	Veracruz	Mexico	Present	Taller	Reflective	By chance
197	Passeriformes	Cardinalidae	Cyanocompsa	Cyanocompsa parellina	Blue Bunting	Least Concern	Dead	Unknown	Male	2013	May	30	Exact	19.44	-96.95	Precise	Coatepec	Veracruz	Mexico	None	Low-rise	Reflective	By chance
198	Passeriformes	Thraupidae	Saltator	Saltator atriceps	Black-headed Saltator	Least Concern	Dead	Unknown	Unknown	2015	July	7	Exact	19.44	-96.95	Precise	Coatepec	Veracruz	Mexico	None	Low-rise	Reflective	By chance
199	Galliformes	Cracidae	Ortalis	Ortalis vetula	Plain Chachalaca	Least Concern	Dead	Unknown	Unknown	Unknown	October	17	Approximate	19.44	-96.95	Precise	Coatepec	Veracruz	Mexico	None	Low-rise	Reflective	By chance
200	Strigiformes	Strigidae	Glaucidium	Glaucidium brasilianum	Ferruginous Pygmy-Owl	Least Concern	Dead	Unknown	Unknown	2017	September	Unknown	Approximate	19.44	-96.95	Precise	Coatepec	Veracruz	Mexico	None	Low-rise	Reflective	By chance
201	Passeriformes	Thraupidae	Coeraba	Coereba flaveola	Bananaquit	Least Concern	Dead	Unknown	Unknown	2018	January	Unknown	Approximate	19.44	-96.95	Precise	Coatepec	Veracruz	Mexico	None	Low-rise	Reflective	By chance
202	Passeriformes	Parulidae	Mniotilta	Mniotilta varia	Black-and-white Warbler	Least Concern	Dead	Unknown	Unknown	2018	January	17	Exact	19.44	-96.95	Precise	Coatepec	Veracruz	Mexico	None	Low-rise	Reflective	By chance
203	Piciformes	Ramphastidae	Aulacorhynchus	Aulacorhynchus prasinus	Northern Emerald Toucanet	Least Concern	Dead	Unknown	Unknown	2017	December	Unknown	Approximate	19.5	-96.95	Precise	Coatepec	Veracruz	Mexico	None	Low-rise	Reflective	By chance
204	Columbiformes	Columbidae	Patagioenas	Patagioenas flavirostris	Red-billed Pigeon	Least Concern	Dead	Unknown	Unknown	Unknown	Unknown	Unknown	Unknown	19.51	-96.94	Precise	Coatepec	Veracruz	Mexico	Present	Taller	Reflective	By chance
205	Passeriformes	Thraupidae	Coeraba	Coereba flaveola	Bananaquit	Least Concern	Dead	Unknown	Unknown	2018	January	29	Exact	19.51	-96.94	Precise	Coatepec	Veracruz	Mexico	Present	Taller	Reflective	By chance
206	Passeriformes	Turdidae	Hylocichla	Hylocichla mustelina	Wood Thrush	Least Concern	Alive	Unknown	Unknown	2018	April	12	Exact	19.51	-96.94	Precise	Coatepec	Veracruz	Mexico	Present	Taller	Reflective	By chance
207	Passeriformes	Passerellidae	Chlorospingus	Chlorospingus flavopectus	Common Chlorospingus	Least Concern	Dead	Juvenile	Unknown	2018	July	30	Exact	19.51	-96.94	Precise	Coatepec	Veracruz	Mexico	Present	Taller	Reflective	By chance
208	Coraciiformes	Momotidae	Momotus	Momotus coeruliceps	Blue-capped Motmot	Least Concern	Alive	Adult	Unknown	2018	August	16	Exact	19.51	-96.94	Precise	Coatepec	Veracruz	Mexico	Present	Taller	Reflective	By chance
209	Passeriformes	Parulidae	Setophaga	Setophaga virens	Black-throated Green Warbler	Least Concern	Dead	Unknown	Unknown	2019	January	14	Exact	19.51	-96.94	Precise	Coatepec	Veracruz	Mexico	Present	Taller	Reflective	By chance
210	Passeriformes	Parulidae	Mniotilta	Mniotilta varia	Black-and-white Warbler	Least Concern	Dead	Unknown	Unknown	2019	January	16	Exact	19.51	-96.94	Precise	Coatepec	Veracruz	Mexico	Present	Taller	Reflective	By chance
211	Passeriformes	Parulidae	Parkesia	Parkesia noveboracensis	Northern Waterthrush	Least Concern	Alive	Unknown	Unknown	2019	October	11	Exact	19.51	-96.94	Precise	Coatepec	Veracruz	Mexico	Present	Taller	Reflective	By chance
212	Passeriformes	Turdidae	Turdus	Turdus grayi	Clay-colored Thrush	Least Concern	Dead	Unknown	Unknown	2019	November	22	Exact	19.51	-96.94	Precise	Coatepec	Veracruz	Mexico	Present	Taller	Reflective	By chance
213	Passeriformes	Fringillidae	Haemorhous	Haemorhous mexicanus	House Finch	Least Concern	Dead	Unknown	Unknown	2013	September	25	Exact	19.3	-99.19	Precise	Mexico City	Ciudad de Mexico	Mexico	None	Taller	Unknown	Systematic
214	Passeriformes	Parulidae	Cardellina	Cardellina pusilla	Wilson's Warbler	Least Concern	Dead	Unknown	Unknown	2013	September	26	Exact	19.3	-99.19	Precise	Mexico City	Ciudad de Mexico	Mexico	None	Taller	Unknown	Systematic
215	Apodiformes	Trochilidae	Archilochus	Archilochus colubris	Ruby-throated Hummingbird	Least Concern	Dead	Unknown	Unknown	2013	October	1	Exact	19.32	-99.19	Precise	Mexico City	Ciudad de Mexico	Mexico	None	Taller	Translucent	Systematic
216	Passeriformes	Parulidae	Cardellina	Cardellina pusilla	Wilson's Warbler	Least Concern	Dead	Unknown	Unknown	2013	October	2	Exact	19.32	-99.19	Precise	Mexico City	Ciudad de Mexico	Mexico	None	Taller	Translucent	Systematic
217	Apodiformes	Trochilidae	Selasphorus	Selasphorus platycercus	Broad-tailed Hummingbird	Least Concern	Dead	Unknown	Unknown	2014	October	2	Exact	19.32	-99.19	Precise	Mexico City	Ciudad de Mexico	Mexico	None	Taller	Translucent	Systematic
218	Passeriformes	Parulidae	Geothlypis	Geothlypis philadelphia	Mourning Warbler	Least Concern	Dead	Unknown	Unknown	2014	October	4	Exact	19.32	-99.19	Precise	Mexico City	Ciudad de Mexico	Mexico	None	Taller	Translucent	Systematic
219	Apodiformes	Trochilidae	Archilochus	Archilochus colubris	Ruby-throated Hummingbird	Least Concern	Dead	Unknown	Unknown	2014	October	5	Exact	19.32	-99.19	Precise	Mexico City	Ciudad de Mexico	Mexico	None	Taller	Translucent	Systematic
220	Apodiformes	Trochilidae	Archilochus	Archilochus colubris	Ruby-throated Hummingbird	Least Concern	Dead	Unknown	Unknown	2014	October	5	Exact	19.32	-99.19	Precise	Mexico City	Ciudad de Mexico	Mexico	None	Taller	Translucent	Systematic
221	Passeriformes	Passerellidae	Spizella	Spizella pallida	Clay-colored Sparrow	Least Concern	Dead	Unknown	Unknown	2014	October	8	Exact	19.3	-99.19	Precise	Mexico City	Ciudad de Mexico	Mexico	None	Taller	Unknown	Systematic
222	Passeriformes	Passerellidae	Spizella	Spizella pallida	Clay-colored Sparrow	Least Concern	Dead	Unknown	Unknown	2014	October	11	Exact	19.3	-99.19	Precise	Mexico City	Ciudad de Mexico	Mexico	None	Taller	Unknown	Systematic
223	Apodiformes	Trochilidae	Archilochus	Archilochus colubris	Ruby-throated Hummingbird	Least Concern	Dead	Unknown	Unknown	2014	October	11	Exact	19.32	-99.19	Precise	Mexico City	Ciudad de Mexico	Mexico	None	Taller	Translucent	Systematic
224	Apodiformes	Trochilidae	Archilochus	Archilochus colubris	Ruby-throated Hummingbird	Least Concern	Dead	Unknown	Unknown	2014	October	15	Exact	19.3	-99.19	Precise	Mexico City	Ciudad de Mexico	Mexico	None	Taller	Unknown	Systematic
225	Apodiformes	Trochilidae	Archilochus	Archilochus colubris	Ruby-throated Hummingbird	Least Concern	Dead	Unknown	Unknown	2014	October	16	Exact	19.32	-99.19	Precise	Mexico City	Ciudad de Mexico	Mexico	None	Taller	Translucent	Systematic
226	Passeriformes	Turdidae	Turdus	Turdus ignobilis	Black-billed Thrush	Least Concern	Dead	Adult	Unknown	1994	May	31	Exact	3.45	-76.55	Precise	Cali	Valle del Cauca	Colombia	None	Low-rise	Translucent	By chance
227	Columbiformes	Columbidae	Columbina	Columbina talpacoti	Ruddy Ground Dove	Least Concern	Dead	Adult	Unknown	1999	June	5	Exact	3.45	-76.55	Precise	Cali	Valle del Cauca	Colombia	None	Low-rise	Translucent	By chance
228	Columbiformes	Columbidae	Columbina	Columbina talpacoti	Ruddy Ground Dove	Least Concern	Dead	Adult	Unknown	2000	August	17	Exact	3.45	-76.55	Precise	Cali	Valle del Cauca	Colombia	None	Low-rise	Translucent	By chance
229	Columbiformes	Columbidae	Columbina	Columbina talpacoti	Ruddy Ground Dove	Least Concern	Dead	Adult	Unknown	2000	December	1	Exact	3.45	-76.55	Precise	Cali	Valle del Cauca	Colombia	None	Low-rise	Translucent	By chance
230	Passeriformes	Turdidae	Turdus	Turdus ignobilis	Black-billed Thrush	Least Concern	Dead	Adult	Unknown	2000	December	28	Exact	3.45	-76.55	Precise	Cali	Valle del Cauca	Colombia	None	Low-rise	Translucent	By chance
231	Columbiformes	Columbidae	Columbina	Columbina talpacoti	Ruddy Ground Dove	Least Concern	Dead	Adult	Unknown	2003	September	12	Exact	3.45	-76.55	Precise	Cali	Valle del Cauca	Colombia	None	Low-rise	Translucent	By chance
232	Passeriformes	Thraupidae	Thraupis	Thraupis episcopus	Blue-gray Tanager	Least Concern	Alive	Adult	Unknown	2003	April	14	Exact	3.45	-76.55	Precise	Cali	Valle del Cauca	Colombia	None	Low-rise	Translucent	By chance
233	Columbiformes	Columbidae	Columbina	Columbina talpacoti	Ruddy Ground Dove	Least Concern	Dead	Adult	Unknown	2004	January	2	Exact	3.45	-76.55	Precise	Cali	Valle del Cauca	Colombia	None	Low-rise	Translucent	By chance
234	Apodiformes	Trochilidae	Amazilia	Amazilia tzacatl	Rufous-tailed Hummingbird	Least Concern	Dead	Adult	Unknown	2004	May	22	Exact	3.45	-76.55	Precise	Cali	Valle del Cauca	Colombia	None	Low-rise	Translucent	By chance
235	Columbiformes	Columbidae	Columbina	Columbina talpacoti	Ruddy Ground Dove	Least Concern	Dead	Adult	Male	2005	June	13	Exact	3.45	-76.55	Precise	Cali	Valle del Cauca	Colombia	None	Low-rise	Translucent	By chance
236	Passeriformes	Turdidae	Turdus	Turdus ignobilis	Black-billed Thrush	Least Concern	Dead	Adult	Unknown	2005	October	19	Exact	3.45	-76.55	Precise	Cali	Valle del Cauca	Colombia	None	Low-rise	Translucent	By chance
237	Columbiformes	Columbidae	Columbina	Columbina talpacoti	Ruddy Ground Dove	Least Concern	Dead	Adult	Unknown	2007	January	7	Exact	3.45	-76.55	Precise	Cali	Valle del Cauca	Colombia	None	Low-rise	Translucent	By chance
238	Columbiformes	Columbidae	Columbina	Columbina talpacoti	Ruddy Ground Dove	Least Concern	Alive	Adult	Unknown	2009	July	1	Exact	3.45	-76.55	Precise	Cali	Valle del Cauca	Colombia	None	Low-rise	Translucent	By chance
239	Passeriformes	Parulidae	Cardellina	Cardellina canadensis	Canada Warbler	Least Concern	Dead	Adult	Unknown	2011	January	14	Exact	3.45	-76.55	Precise	Cali	Valle del Cauca	Colombia	None	Low-rise	Translucent	By chance
240	Columbiformes	Columbidae	Columbina	Columbina talpacoti	Ruddy Ground Dove	Least Concern	Dead	Adult	Unknown	2015	November	17	Exact	3.45	-76.55	Precise	Cali	Valle del Cauca	Colombia	None	Low-rise	Translucent	By chance
241	Columbiformes	Columbidae	Columbina	Columbina talpacoti	Ruddy Ground Dove	Least Concern	Dead	Adult	Female	2019	December	4	Exact	3.45	-76.55	Precise	Cali	Valle del Cauca	Colombia	None	Low-rise	Translucent	By chance
242	Columbiformes	Columbidae	Zenaida	Zenaida asiatica	White-winged Dove	Least Concern	Dead	Adult	Male	2018	February	2	Exact	23.72	-99.15	Precise	Ciudad Victoria	Tamaulipas	Mexico	None	Taller	Reflective	Systematic
243	Columbiformes	Columbidae	Zenaida	Zenaida asiatica	White-winged Dove	Least Concern	Dead	Adult	Female	2018	February	3	Exact	23.72	-99.15	Precise	Ciudad Victoria	Tamaulipas	Mexico	None	Taller	Reflective	Systematic
244	Columbiformes	Columbidae	Zenaida	Zenaida asiatica	White-winged Dove	Least Concern	Dead	Adult	Female	2018	February	3	Exact	23.72	-99.15	Precise	Ciudad Victoria	Tamaulipas	Mexico	None	Taller	Reflective	Systematic
245	Columbiformes	Columbidae	Zenaida	Zenaida asiatica	White-winged Dove	Least Concern	Dead	Adult	Male	2018	February	3	Exact	23.72	-99.15	Precise	Ciudad Victoria	Tamaulipas	Mexico	None	Taller	Reflective	Systematic
246	Columbiformes	Columbidae	Zenaida	Zenaida asiatica	White-winged Dove	Least Concern	Dead	Adult	Male	2018	February	7	Exact	23.72	-99.15	Precise	Ciudad Victoria	Tamaulipas	Mexico	None	Taller	Reflective	Systematic
247	Columbiformes	Columbidae	Zenaida	Zenaida asiatica	White-winged Dove	Least Concern	Dead	Adult	Female	2018	February	7	Exact	23.72	-99.15	Precise	Ciudad Victoria	Tamaulipas	Mexico	None	Taller	Reflective	Systematic
248	Columbiformes	Columbidae	Zenaida	Zenaida asiatica	White-winged Dove	Least Concern	Dead	Adult	Female	2018	February	7	Exact	23.72	-99.15	Precise	Ciudad Victoria	Tamaulipas	Mexico	None	Taller	Reflective	Systematic
249	Columbiformes	Columbidae	Zenaida	Zenaida asiatica	White-winged Dove	Least Concern	Dead	Adult	Female	2018	February	7	Exact	23.72	-99.15	Precise	Ciudad Victoria	Tamaulipas	Mexico	None	Taller	Reflective	Systematic
250	Columbiformes	Columbidae	Zenaida	Zenaida asiatica	White-winged Dove	Least Concern	Dead	Adult	Male	2018	March	3	Exact	23.72	-99.15	Precise	Ciudad Victoria	Tamaulipas	Mexico	None	Taller	Reflective	Systematic
251	Columbiformes	Columbidae	Zenaida	Zenaida asiatica	White-winged Dove	Least Concern	Dead	Adult	Female	2018	March	3	Exact	23.72	-99.15	Precise	Ciudad Victoria	Tamaulipas	Mexico	None	Taller	Reflective	Systematic
252	Columbiformes	Columbidae	Zenaida	Zenaida asiatica	White-winged Dove	Least Concern	Dead	Adult	Male	2018	March	3	Exact	23.72	-99.15	Precise	Ciudad Victoria	Tamaulipas	Mexico	None	Taller	Reflective	Systematic
253	Columbiformes	Columbidae	Zenaida	Zenaida asiatica	White-winged Dove	Least Concern	Dead	Adult	Female	2018	March	5	Exact	23.72	-99.15	Precise	Ciudad Victoria	Tamaulipas	Mexico	None	Taller	Reflective	Systematic
254	Columbiformes	Columbidae	Zenaida	Zenaida asiatica	White-winged Dove	Least Concern	Dead	Adult	Male	2018	March	6	Exact	23.72	-99.15	Precise	Ciudad Victoria	Tamaulipas	Mexico	None	Taller	Reflective	Systematic
255	Columbiformes	Columbidae	Zenaida	Zenaida asiatica	White-winged Dove	Least Concern	Dead	Adult	Female	2018	March	11	Exact	23.72	-99.15	Precise	Ciudad Victoria	Tamaulipas	Mexico	None	Taller	Reflective	Systematic
256	Columbiformes	Columbidae	Zenaida	Zenaida asiatica	White-winged Dove	Least Concern	Dead	Adult	Female	2018	March	11	Exact	23.72	-99.15	Precise	Ciudad Victoria	Tamaulipas	Mexico	None	Taller	Reflective	Systematic
257	Columbiformes	Columbidae	Zenaida	Zenaida asiatica	White-winged Dove	Least Concern	Dead	Adult	Male	2018	March	11	Exact	23.72	-99.15	Precise	Ciudad Victoria	Tamaulipas	Mexico	None	Taller	Reflective	Systematic
258	Columbiformes	Columbidae	Zenaida	Zenaida asiatica	White-winged Dove	Least Concern	Dead	Adult	Male	2018	March	11	Exact	23.72	-99.15	Precise	Ciudad Victoria	Tamaulipas	Mexico	None	Taller	Reflective	Systematic
259	Columbiformes	Columbidae	Zenaida	Zenaida asiatica	White-winged Dove	Least Concern	Dead	Adult	Female	2018	March	22	Exact	23.72	-99.15	Precise	Ciudad Victoria	Tamaulipas	Mexico	None	Taller	Reflective	Systematic
260	Columbiformes	Columbidae	Zenaida	Zenaida asiatica	White-winged Dove	Least Concern	Dead	Adult	Male	2018	April	5	Exact	23.72	-99.15	Precise	Ciudad Victoria	Tamaulipas	Mexico	None	Taller	Reflective	Systematic
261	Columbiformes	Columbidae	Zenaida	Zenaida asiatica	White-winged Dove	Least Concern	Dead	Adult	Female	2018	May	9	Exact	23.72	-99.15	Precise	Ciudad Victoria	Tamaulipas	Mexico	None	Taller	Reflective	Systematic
262	Columbiformes	Columbidae	Zenaida	Zenaida asiatica	White-winged Dove	Least Concern	Dead	Adult	Female	2018	May	15	Exact	23.72	-99.15	Precise	Ciudad Victoria	Tamaulipas	Mexico	None	Taller	Reflective	Systematic
263	Columbiformes	Columbidae	Zenaida	Zenaida asiatica	White-winged Dove	Least Concern	Dead	Adult	Male	2018	May	11	Exact	23.72	-99.15	Precise	Ciudad Victoria	Tamaulipas	Mexico	None	Taller	Reflective	Systematic
264	Columbiformes	Columbidae	Zenaida	Zenaida asiatica	White-winged Dove	Least Concern	Dead	Adult	Female	2018	May	17	Exact	23.72	-99.15	Precise	Ciudad Victoria	Tamaulipas	Mexico	None	Taller	Reflective	Systematic
265	Columbiformes	Columbidae	Zenaida	Zenaida asiatica	White-winged Dove	Least Concern	Dead	Adult	Male	2018	May	22	Exact	23.72	-99.15	Precise	Ciudad Victoria	Tamaulipas	Mexico	None	Taller	Reflective	Systematic
266	Cuculiformes	Cuculidae	Coccyzus	Coccyzus americanus	Yellow-billed Cuckoo	Least Concern	Dead	Adult	Male	2018	May	3	Exact	23.72	-99.15	Precise	Ciudad Victoria	Tamaulipas	Mexico	None	Taller	Reflective	Systematic
267	Cuculiformes	Cuculidae	Coccyzus	Coccyzus americanus	Yellow-billed Cuckoo	Least Concern	Dead	Adult	Male	2018	May	3	Exact	23.72	-99.15	Precise	Ciudad Victoria	Tamaulipas	Mexico	None	Taller	Reflective	Systematic
268	Cuculiformes	Cuculidae	Coccyzus	Coccyzus americanus	Yellow-billed Cuckoo	Least Concern	Dead	Adult	Female	2018	August	15	Exact	23.72	-99.15	Precise	Ciudad Victoria	Tamaulipas	Mexico	None	Taller	Reflective	Systematic
269	Cuculiformes	Cuculidae	Coccyzus	Coccyzus americanus	Yellow-billed Cuckoo	Least Concern	Dead	Adult	Female	2018	August	19	Exact	23.72	-99.15	Precise	Ciudad Victoria	Tamaulipas	Mexico	None	Taller	Reflective	Systematic
270	Cuculiformes	Cuculidae	Coccyzus	Coccyzus americanus	Yellow-billed Cuckoo	Least Concern	Dead	Adult	Male	2018	August	22	Exact	23.72	-99.15	Precise	Ciudad Victoria	Tamaulipas	Mexico	None	Taller	Reflective	Systematic
271	Apodiformes	Trochilidae	Archilochus	Archilochus colubris	Ruby-throated Hummingbird	Least Concern	Dead	Adult	Female	2018	March	7	Exact	23.72	-99.15	Precise	Ciudad Victoria	Tamaulipas	Mexico	None	Taller	Reflective	Systematic
272	Apodiformes	Trochilidae	Archilochus	Archilochus colubris	Ruby-throated Hummingbird	Least Concern	Dead	Adult	Female	2018	March	7	Exact	23.72	-99.15	Precise	Ciudad Victoria	Tamaulipas	Mexico	None	Taller	Reflective	Systematic
273	Apodiformes	Trochilidae	Archilochus	Archilochus colubris	Ruby-throated Hummingbird	Least Concern	Dead	Adult	Female	2018	March	22	Exact	23.72	-99.15	Precise	Ciudad Victoria	Tamaulipas	Mexico	None	Taller	Reflective	Systematic
274	Apodiformes	Trochilidae	Archilochus	Archilochus colubris	Ruby-throated Hummingbird	Least Concern	Dead	Adult	Male	2018	April	5	Exact	23.72	-99.15	Precise	Ciudad Victoria	Tamaulipas	Mexico	None	Taller	Reflective	Systematic
275	Apodiformes	Trochilidae	Archilochus	Archilochus colubris	Ruby-throated Hummingbird	Least Concern	Dead	Adult	Male	2018	April	9	Exact	23.72	-99.15	Precise	Ciudad Victoria	Tamaulipas	Mexico	None	Taller	Reflective	Systematic
276	Apodiformes	Trochilidae	Amazilia	Amazilia yucatanensis	Buff-bellied Hummingbird	Least Concern	Dead	Adult	Male	2018	May	11	Exact	23.72	-99.15	Precise	Ciudad Victoria	Tamaulipas	Mexico	None	Taller	Reflective	Systematic
277	Apodiformes	Trochilidae	Amazilia	Amazilia yucatanensis	Buff-bellied Hummingbird	Least Concern	Dead	Adult	Male	2018	March	3	Exact	23.72	-99.15	Precise	Ciudad Victoria	Tamaulipas	Mexico	None	Taller	Reflective	Systematic
278	Apodiformes	Trochilidae	Amazilia	Amazilia yucatanensis	Buff-bellied Hummingbird	Least Concern	Dead	Adult	Female	2018	May	11	Exact	23.72	-99.15	Precise	Ciudad Victoria	Tamaulipas	Mexico	None	Taller	Reflective	Systematic
279	Apodiformes	Trochilidae	Cynanthus	Cynanthus latirostris	Broad-billed Hummingbird	Least Concern	Dead	Adult	Female	2018	May	22	Exact	23.72	-99.15	Precise	Ciudad Victoria	Tamaulipas	Mexico	None	Taller	Reflective	Systematic
280	Apodiformes	Trochilidae	Cynanthus	Cynanthus latirostris	Broad-billed Hummingbird	Least Concern	Dead	Adult	Male	2018	March	6	Exact	23.72	-99.15	Precise	Ciudad Victoria	Tamaulipas	Mexico	None	Taller	Reflective	Systematic
281	Apodiformes	Trochilidae	Cynanthus	Cynanthus latirostris	Broad-billed Hummingbird	Least Concern	Dead	Adult	Male	2018	March	11	Exact	23.72	-99.15	Precise	Ciudad Victoria	Tamaulipas	Mexico	None	Taller	Reflective	Systematic
282	Apodiformes	Trochilidae	Cynanthus	Cynanthus latirostris	Broad-billed Hummingbird	Least Concern	Dead	Adult	Male	2018	April	5	Exact	23.72	-99.15	Precise	Ciudad Victoria	Tamaulipas	Mexico	None	Taller	Reflective	Systematic
283	Apodiformes	Trochilidae	Cynanthus	Cynanthus latirostris	Broad-billed Hummingbird	Least Concern	Dead	Adult	Female	2018	April	9	Exact	23.72	-99.15	Precise	Ciudad Victoria	Tamaulipas	Mexico	None	Taller	Reflective	Systematic
284	Apodiformes	Trochilidae	Cynanthus	Cynanthus latirostris	Broad-billed Hummingbird	Least Concern	Dead	Adult	Female	2018	April	9	Exact	23.72	-99.15	Precise	Ciudad Victoria	Tamaulipas	Mexico	None	Taller	Reflective	Systematic
285	Piciformes	Picidae	Melanerpes	Melanerpes aurifrons	Golden-fronted Woodpecker	Least Concern	Dead	Adult	Female	2018	August	11	Exact	23.72	-99.15	Precise	Ciudad Victoria	Tamaulipas	Mexico	None	Taller	Reflective	Systematic
286	Piciformes	Picidae	Melanerpes	Melanerpes aurifrons	Golden-fronted Woodpecker	Least Concern	Alive	Adult	Female	2018	November	24	Exact	23.72	-99.15	Precise	Ciudad Victoria	Tamaulipas	Mexico	None	Taller	Reflective	Systematic
287	Piciformes	Picidae	Sphyrapicus	Sphyrapicus varius	Yellow-bellied Sapsucker	Least Concern	Dead	Adult	Male	2018	July	13	Exact	23.72	-99.15	Precise	Ciudad Victoria	Tamaulipas	Mexico	None	Taller	Reflective	Systematic
288	Falconiformes	Falconidae	Falco	Falco sparverius	American Kestrel	Least Concern	Alive	Adult	Male	2018	August	9	Exact	23.72	-99.15	Precise	Ciudad Victoria	Tamaulipas	Mexico	None	Taller	Reflective	Systematic
289	Falconiformes	Falconidae	Falco	Falco sparverius	American Kestrel	Least Concern	Alive	Adult	Male	2018	February	3	Exact	23.72	-99.15	Precise	Ciudad Victoria	Tamaulipas	Mexico	None	Taller	Reflective	Systematic
290	Passeriformes	Turdidae	Turdus	Turdus grayi	Clay-colored Thrush	Least Concern	Dead	Adult	Female	2018	February	3	Exact	23.72	-99.15	Precise	Ciudad Victoria	Tamaulipas	Mexico	None	Taller	Reflective	Systematic
291	Passeriformes	Turdidae	Turdus	Turdus grayi	Clay-colored Thrush	Least Concern	Dead	Adult	Female	2018	February	7	Exact	23.72	-99.15	Precise	Ciudad Victoria	Tamaulipas	Mexico	None	Taller	Reflective	Systematic
292	Passeriformes	Turdidae	Turdus	Turdus grayi	Clay-colored Thrush	Least Concern	Dead	Adult	Female	2018	February	11	Exact	23.72	-99.15	Precise	Ciudad Victoria	Tamaulipas	Mexico	None	Taller	Reflective	Systematic
293	Passeriformes	Turdidae	Turdus	Turdus grayi	Clay-colored Thrush	Least Concern	Dead	Adult	Male	2018	March	18	Exact	23.72	-99.15	Precise	Ciudad Victoria	Tamaulipas	Mexico	None	Taller	Reflective	Systematic
294	Passeriformes	Turdidae	Turdus	Turdus grayi	Clay-colored Thrush	Least Concern	Dead	Adult	Male	2018	March	21	Exact	23.72	-99.15	Precise	Ciudad Victoria	Tamaulipas	Mexico	None	Taller	Reflective	Systematic
295	Passeriformes	Turdidae	Turdus	Turdus grayi	Clay-colored Thrush	Least Concern	Dead	Adult	Male	2018	March	29	Exact	23.72	-99.15	Precise	Ciudad Victoria	Tamaulipas	Mexico	None	Taller	Reflective	Systematic
296	Passeriformes	Turdidae	Turdus	Turdus grayi	Clay-colored Thrush	Least Concern	Dead	Adult	Female	2018	March	29	Exact	23.72	-99.15	Precise	Ciudad Victoria	Tamaulipas	Mexico	None	Taller	Reflective	Systematic
297	Passeriformes	Turdidae	Turdus	Turdus grayi	Clay-colored Thrush	Least Concern	Dead	Adult	Female	2018	April	4	Exact	23.72	-99.15	Precise	Ciudad Victoria	Tamaulipas	Mexico	None	Taller	Reflective	Systematic
298	Passeriformes	Turdidae	Turdus	Turdus grayi	Clay-colored Thrush	Least Concern	Dead	Adult	Male	2018	April	6	Exact	23.72	-99.15	Precise	Ciudad Victoria	Tamaulipas	Mexico	None	Taller	Reflective	Systematic
299	Passeriformes	Turdidae	Turdus	Turdus grayi	Clay-colored Thrush	Least Concern	Dead	Adult	Female	2018	May	11	Exact	23.72	-99.15	Precise	Ciudad Victoria	Tamaulipas	Mexico	None	Taller	Reflective	Systematic
300	Passeriformes	Turdidae	Turdus	Turdus grayi	Clay-colored Thrush	Least Concern	Dead	Adult	Female	2018	May	15	Exact	23.72	-99.15	Precise	Ciudad Victoria	Tamaulipas	Mexico	None	Taller	Reflective	Systematic
301	Passeriformes	Passeridae	Passer	Passer domesticus	House Sparrow	Least Concern	Dead	Adult	Female	2018	January	3	Exact	23.72	-99.15	Precise	Ciudad Victoria	Tamaulipas	Mexico	None	Taller	Reflective	Systematic
302	Passeriformes	Passeridae	Passer	Passer domesticus	House Sparrow	Least Concern	Dead	Adult	Male	2018	January	9	Exact	23.72	-99.15	Precise	Ciudad Victoria	Tamaulipas	Mexico	None	Taller	Reflective	Systematic
303	Passeriformes	Passeridae	Passer	Passer domesticus	House Sparrow	Least Concern	Dead	Adult	Male	2018	April	11	Exact	23.72	-99.15	Precise	Ciudad Victoria	Tamaulipas	Mexico	None	Taller	Reflective	Systematic
304	Passeriformes	Fringillidae	Spinus	Spinus psaltria	Lesser Goldfinch	Least Concern	Dead	Adult	Male	2018	April	15	Exact	23.72	-99.15	Precise	Ciudad Victoria	Tamaulipas	Mexico	None	Taller	Reflective	Systematic
305	Passeriformes	Fringillidae	Spinus	Spinus psaltria	Lesser Goldfinch	Least Concern	Dead	Adult	Female	2018	May	2	Exact	23.72	-99.15	Precise	Ciudad Victoria	Tamaulipas	Mexico	None	Taller	Reflective	Systematic
306	Passeriformes	Fringillidae	Spinus	Spinus psaltria	Lesser Goldfinch	Least Concern	Dead	Adult	Female	2018	May	5	Exact	23.72	-99.15	Precise	Ciudad Victoria	Tamaulipas	Mexico	None	Taller	Reflective	Systematic
307	Passeriformes	Fringillidae	Spinus	Spinus psaltria	Lesser Goldfinch	Least Concern	Dead	Adult	Female	2018	May	19	Exact	23.72	-99.15	Precise	Ciudad Victoria	Tamaulipas	Mexico	None	Taller	Reflective	Systematic
308	Passeriformes	Parulidae	Basileuterus	Basileuterus culicivorus	Golden-crowned Warbler	Least Concern	Dead	Adult	Female	2018	January	2	Exact	23.72	-99.15	Precise	Ciudad Victoria	Tamaulipas	Mexico	None	Taller	Reflective	Systematic
309	Passeriformes	Parulidae	Basileuterus	Basileuterus culicivorus	Golden-crowned Warbler	Least Concern	Dead	Adult	Male	2018	January	6	Exact	23.72	-99.15	Precise	Ciudad Victoria	Tamaulipas	Mexico	None	Taller	Reflective	Systematic
310	Passeriformes	Parulidae	Basileuterus	Basileuterus culicivorus	Golden-crowned Warbler	Least Concern	Dead	Adult	Male	2018	January	15	Exact	23.72	-99.15	Precise	Ciudad Victoria	Tamaulipas	Mexico	None	Taller	Reflective	Systematic
311	Passeriformes	Parulidae	Basileuterus	Basileuterus culicivorus	Golden-crowned Warbler	Least Concern	Dead	Adult	Female	2018	January	19	Exact	23.72	-99.15	Precise	Ciudad Victoria	Tamaulipas	Mexico	None	Taller	Reflective	Systematic
312	Passeriformes	Parulidae	Basileuterus	Basileuterus culicivorus	Golden-crowned Warbler	Least Concern	Dead	Adult	Female	2018	February	3	Exact	23.72	-99.15	Precise	Ciudad Victoria	Tamaulipas	Mexico	None	Taller	Reflective	Systematic
313	Passeriformes	Parulidae	Basileuterus	Basileuterus culicivorus	Golden-crowned Warbler	Least Concern	Dead	Adult	Female	2018	February	3	Exact	23.72	-99.15	Precise	Ciudad Victoria	Tamaulipas	Mexico	None	Taller	Reflective	Systematic
314	Passeriformes	Parulidae	Basileuterus	Basileuterus culicivorus	Golden-crowned Warbler	Least Concern	Dead	Adult	Female	2018	February	6	Exact	23.72	-99.15	Precise	Ciudad Victoria	Tamaulipas	Mexico	None	Taller	Reflective	Systematic
315	Passeriformes	Icteriidae	Quiscalus	Quiscalus mexicanus	Great-tailed Grackle	Least Concern	Dead	Adult	Female	2018	October	5	Exact	23.72	-99.15	Precise	Ciudad Victoria	Tamaulipas	Mexico	None	Taller	Reflective	Systematic
316	Passeriformes	Cardinalidae	Rhodothraupis	Rhodothraupis celaeno	Crimson-collared Grosbeak	Least Concern	Dead	Adult	Female	2018	April	3	Exact	23.72	-99.15	Precise	Ciudad Victoria	Tamaulipas	Mexico	None	Taller	Reflective	Systematic
317	Passeriformes	Cardinalidae	Rhodothraupis	Rhodothraupis celaeno	Crimson-collared Grosbeak	Least Concern	Dead	Adult	Female	2018	April	6	Exact	23.72	-99.15	Precise	Ciudad Victoria	Tamaulipas	Mexico	None	Taller	Reflective	Systematic
318	Passeriformes	Cardinalidae	Rhodothraupis	Rhodothraupis celaeno	Crimson-collared Grosbeak	Least Concern	Dead	Adult	Female	2018	April	17	Exact	23.72	-99.15	Precise	Ciudad Victoria	Tamaulipas	Mexico	None	Taller	Reflective	Systematic
319	Passeriformes	Cardinalidae	Rhodothraupis	Rhodothraupis celaeno	Crimson-collared Grosbeak	Least Concern	Dead	Adult	Female	2018	May	12	Exact	23.72	-99.15	Precise	Ciudad Victoria	Tamaulipas	Mexico	None	Taller	Reflective	Systematic
320	Passeriformes	Cardinalidae	Rhodothraupis	Rhodothraupis celaeno	Crimson-collared Grosbeak	Least Concern	Dead	Adult	Female	2018	May	15	Exact	23.72	-99.15	Precise	Ciudad Victoria	Tamaulipas	Mexico	None	Taller	Reflective	Systematic
321	Passeriformes	Cardinalidae	Rhodothraupis	Rhodothraupis celaeno	Crimson-collared Grosbeak	Least Concern	Dead	Adult	Female	2018	May	22	Exact	23.72	-99.15	Precise	Ciudad Victoria	Tamaulipas	Mexico	None	Taller	Reflective	Systematic
322	Passeriformes	Cardinalidae	Rhodothraupis	Rhodothraupis celaeno	Crimson-collared Grosbeak	Least Concern	Dead	Adult	Female	2018	May	25	Exact	23.72	-99.15	Precise	Ciudad Victoria	Tamaulipas	Mexico	None	Taller	Reflective	Systematic
323	Passeriformes	Cardinalidae	Cardinalis	Cardinalis sinuatus	Pyrrhuloxia	Least Concern	Dead	Adult	Female	2018	May	25	Exact	23.72	-99.15	Precise	Ciudad Victoria	Tamaulipas	Mexico	None	Taller	Reflective	Systematic
324	Passeriformes	Cardinalidae	Passerina	Passerina versicolor	Varied Bunting	Least Concern	Dead	Adult	Male	2018	February	2	Exact	23.72	-99.15	Precise	Ciudad Victoria	Tamaulipas	Mexico	None	Taller	Reflective	Systematic
325	Passeriformes	Cardinalidae	Passerina	Passerina versicolor	Varied Bunting	Least Concern	Dead	Adult	Male	2018	February	11	Exact	23.72	-99.15	Precise	Ciudad Victoria	Tamaulipas	Mexico	None	Taller	Reflective	Systematic
326	Passeriformes	Cardinalidae	Passerina	Passerina versicolor	Varied Bunting	Least Concern	Dead	Adult	Female	2018	February	11	Exact	23.72	-99.15	Precise	Ciudad Victoria	Tamaulipas	Mexico	None	Taller	Reflective	Systematic
327	Passeriformes	Cardinalidae	Passerina	Passerina versicolor	Varied Bunting	Least Concern	Dead	Adult	Female	2018	March	20	Exact	23.72	-99.15	Precise	Ciudad Victoria	Tamaulipas	Mexico	None	Taller	Reflective	Systematic
328	Passeriformes	Cardinalidae	Passerina	Passerina versicolor	Varied Bunting	Least Concern	Dead	Adult	Female	2018	March	21	Exact	23.72	-99.15	Precise	Ciudad Victoria	Tamaulipas	Mexico	None	Taller	Reflective	Systematic
329	Passeriformes	Cotingidae	Pyroderus	Pyroderus scutatus	Red-ruffed Fruitcrow	Least Concern	Dead	Adult	Male	2020	April	7	Exact	-23.66	-46.69	Precise	Sao Paulo	Sao Paulo	Brazil	None	Low-rise	Unknown	By chance
330	Passeriformes	Tyrannidae	Myiozetetes	Myiozetetes similis	Social Flycatcher	Least Concern	Dead	Unknown	Unknown	2019	May	11	Exact	-22.63	-47.05	Precise	Holambra	Sao Paulo	Brazil	None	Low-rise	Reflective	By chance
331	Passeriformes	Turdidae	Turdus	Turdus leucomelas	Pale-breasted Thrush	Least Concern	Dead	Unknown	Unknown	2019	May	11	Exact	-22.63	-47.05	Precise	Holambra	Sao Paulo	Brazil	None	Low-rise	Reflective	By chance
332	Falconiformes	Falconidae	Micrastur	Micrastur semitorquatus	Collared Forest-Falcon	Least Concern	Alive	Adult	Unknown	2018	November	14	Exact	-23.65	-47.32	Precise	Ibiuna	Sao Paulo	Brazil	None	Low-rise	Unknown	By chance
333	Passeriformes	Pipridae	Chiroxiphia	Chiroxiphia caudata	Swallow-tailed Manakin	Least Concern	Alive	Adult	Female	2008	March	1	Exact	-23.77	-46.52	Precise	Sao Bernardo do Campo	Sao Paulo	Brazil	None	Taller	Reflective	By chance
334	Columbiformes	Columbidae	Streptopelia	Streptopelia decaocto	Eurasian Collared-Dove	Least Concern	Dead	Adult	Unknown	2017	March	11	Exact	23.76	-99.16	Precise	Ciudad Victoria	Tamaulipas	Mexico	None	Taller	Reflective	Systematic
335	Columbiformes	Columbidae	Streptopelia	Streptopelia decaocto	Eurasian Collared-Dove	Least Concern	Dead	Adult	Unknown	2017	August	17	Exact	23.76	-99.16	Precise	Ciudad Victoria	Tamaulipas	Mexico	None	Taller	Reflective	Systematic
336	Columbiformes	Columbidae	Streptopelia	Streptopelia decaocto	Eurasian Collared-Dove	Least Concern	Dead	Adult	Unknown	2018	February	11	Exact	23.76	-99.16	Precise	Ciudad Victoria	Tamaulipas	Mexico	None	Taller	Reflective	Systematic
337	Columbiformes	Columbidae	Streptopelia	Streptopelia decaocto	Eurasian Collared-Dove	Least Concern	Dead	Adult	Unknown	2018	February	15	Exact	23.76	-99.16	Precise	Ciudad Victoria	Tamaulipas	Mexico	None	Taller	Reflective	Systematic
338	Columbiformes	Columbidae	Streptopelia	Streptopelia decaocto	Eurasian Collared-Dove	Least Concern	Dead	Adult	Unknown	2018	February	23	Exact	23.76	-99.16	Precise	Ciudad Victoria	Tamaulipas	Mexico	None	Taller	Translucent	Systematic
339	Columbiformes	Columbidae	Streptopelia	Streptopelia decaocto	Eurasian Collared-Dove	Least Concern	Dead	Adult	Unknown	2018	March	1	Exact	23.76	-99.16	Precise	Ciudad Victoria	Tamaulipas	Mexico	None	Taller	Reflective	Systematic
340	Columbiformes	Columbidae	Streptopelia	Streptopelia decaocto	Eurasian Collared-Dove	Least Concern	Dead	Adult	Unknown	2018	April	4	Exact	23.76	-99.16	Precise	Ciudad Victoria	Tamaulipas	Mexico	None	Taller	Reflective	Systematic
341	Columbiformes	Columbidae	Streptopelia	Streptopelia decaocto	Eurasian Collared-Dove	Least Concern	Dead	Adult	Unknown	2018	April	6	Exact	23.76	-99.16	Precise	Ciudad Victoria	Tamaulipas	Mexico	None	Taller	Reflective	Systematic
342	Columbiformes	Columbidae	Columbina	Columbina inca	Inca Dove	Least Concern	Dead	Adult	Unknown	2017	January	2	Exact	23.76	-99.16	Precise	Ciudad Victoria	Tamaulipas	Mexico	None	Taller	Reflective	Systematic
343	Columbiformes	Columbidae	Columbina	Columbina inca	Inca Dove	Least Concern	Dead	Adult	Unknown	2017	February	5	Exact	23.76	-99.16	Precise	Ciudad Victoria	Tamaulipas	Mexico	None	Taller	Reflective	Systematic
344	Columbiformes	Columbidae	Columbina	Columbina inca	Inca Dove	Least Concern	Dead	Adult	Unknown	2017	April	3	Exact	23.76	-99.16	Precise	Ciudad Victoria	Tamaulipas	Mexico	None	Taller	Reflective	Systematic
345	Columbiformes	Columbidae	Columbina	Columbina inca	Inca Dove	Least Concern	Dead	Adult	Unknown	2017	April	5	Exact	23.76	-99.16	Precise	Ciudad Victoria	Tamaulipas	Mexico	None	Taller	Translucent	Systematic
346	Columbiformes	Columbidae	Columbina	Columbina inca	Inca Dove	Least Concern	Dead	Adult	Unknown	2018	August	12	Exact	23.76	-99.16	Precise	Ciudad Victoria	Tamaulipas	Mexico	None	Taller	Reflective	Systematic
347	Columbiformes	Columbidae	Columbina	Columbina inca	Inca Dove	Least Concern	Dead	Adult	Unknown	2018	November	5	Exact	23.76	-99.16	Precise	Ciudad Victoria	Tamaulipas	Mexico	None	Taller	Reflective	Systematic
348	Columbiformes	Columbidae	Zenaida	Zenaida asiatica	White-winged Dove	Least Concern	Dead	Adult	Unknown	2017	April	5	Exact	23.76	-99.16	Precise	Ciudad Victoria	Tamaulipas	Mexico	None	Taller	Reflective	Systematic
349	Columbiformes	Columbidae	Zenaida	Zenaida asiatica	White-winged Dove	Least Concern	Dead	Adult	Unknown	2017	April	7	Exact	23.76	-99.16	Precise	Ciudad Victoria	Tamaulipas	Mexico	None	Taller	Reflective	Systematic
350	Columbiformes	Columbidae	Zenaida	Zenaida asiatica	White-winged Dove	Least Concern	Dead	Adult	Unknown	2018	January	3	Exact	23.76	-99.16	Precise	Ciudad Victoria	Tamaulipas	Mexico	None	Taller	Reflective	Systematic
351	Columbiformes	Columbidae	Zenaida	Zenaida asiatica	White-winged Dove	Least Concern	Dead	Adult	Unknown	2018	January	17	Exact	23.76	-99.16	Precise	Ciudad Victoria	Tamaulipas	Mexico	None	Taller	Reflective	Systematic
352	Columbiformes	Columbidae	Zenaida	Zenaida asiatica	White-winged Dove	Least Concern	Dead	Adult	Unknown	2018	January	22	Exact	23.76	-99.16	Precise	Ciudad Victoria	Tamaulipas	Mexico	None	Taller	Reflective	Systematic
353	Columbiformes	Columbidae	Zenaida	Zenaida asiatica	White-winged Dove	Least Concern	Dead	Adult	Unknown	2018	February	8	Exact	23.76	-99.16	Precise	Ciudad Victoria	Tamaulipas	Mexico	None	Taller	Reflective	Systematic
354	Columbiformes	Columbidae	Zenaida	Zenaida asiatica	White-winged Dove	Least Concern	Dead	Adult	Unknown	2018	March	5	Exact	23.76	-99.16	Precise	Ciudad Victoria	Tamaulipas	Mexico	None	Taller	Reflective	Systematic
355	Columbiformes	Columbidae	Zenaida	Zenaida asiatica	White-winged Dove	Least Concern	Dead	Adult	Unknown	2018	March	9	Exact	23.76	-99.16	Precise	Ciudad Victoria	Tamaulipas	Mexico	None	Taller	Reflective	Systematic
356	Columbiformes	Columbidae	Zenaida	Zenaida asiatica	White-winged Dove	Least Concern	Dead	Adult	Unknown	2018	March	12	Exact	23.76	-99.16	Precise	Ciudad Victoria	Tamaulipas	Mexico	None	Taller	Reflective	Systematic
357	Columbiformes	Columbidae	Zenaida	Zenaida asiatica	White-winged Dove	Least Concern	Dead	Adult	Unknown	2018	March	18	Exact	23.76	-99.16	Precise	Ciudad Victoria	Tamaulipas	Mexico	None	Taller	Reflective	Systematic
358	Columbiformes	Columbidae	Zenaida	Zenaida asiatica	White-winged Dove	Least Concern	Dead	Adult	Unknown	2018	March	22	Exact	23.76	-99.16	Precise	Ciudad Victoria	Tamaulipas	Mexico	None	Taller	Reflective	Systematic
359	Columbiformes	Columbidae	Zenaida	Zenaida asiatica	White-winged Dove	Least Concern	Dead	Adult	Unknown	2018	March	22	Exact	23.76	-99.16	Precise	Ciudad Victoria	Tamaulipas	Mexico	None	Taller	Reflective	Systematic
360	Columbiformes	Columbidae	Zenaida	Zenaida asiatica	White-winged Dove	Least Concern	Dead	Adult	Unknown	2018	March	22	Exact	23.76	-99.16	Precise	Ciudad Victoria	Tamaulipas	Mexico	None	Taller	Reflective	Systematic
361	Columbiformes	Columbidae	Zenaida	Zenaida asiatica	White-winged Dove	Least Concern	Dead	Adult	Unknown	2018	March	25	Exact	23.76	-99.16	Precise	Ciudad Victoria	Tamaulipas	Mexico	None	Taller	Reflective	Systematic
362	Columbiformes	Columbidae	Zenaida	Zenaida asiatica	White-winged Dove	Least Concern	Dead	Adult	Unknown	2018	March	25	Exact	23.76	-99.16	Precise	Ciudad Victoria	Tamaulipas	Mexico	None	Taller	Translucent	Systematic
363	Columbiformes	Columbidae	Zenaida	Zenaida asiatica	White-winged Dove	Least Concern	Dead	Adult	Unknown	2018	March	25	Exact	23.76	-99.16	Precise	Ciudad Victoria	Tamaulipas	Mexico	None	Taller	Translucent	Systematic
364	Columbiformes	Columbidae	Zenaida	Zenaida asiatica	White-winged Dove	Least Concern	Dead	Adult	Unknown	2018	March	25	Exact	23.76	-99.16	Precise	Ciudad Victoria	Tamaulipas	Mexico	None	Taller	Translucent	Systematic
365	Columbiformes	Columbidae	Zenaida	Zenaida asiatica	White-winged Dove	Least Concern	Dead	Adult	Unknown	2018	March	29	Exact	23.76	-99.16	Precise	Ciudad Victoria	Tamaulipas	Mexico	None	Taller	Translucent	Systematic
366	Columbiformes	Columbidae	Zenaida	Zenaida asiatica	White-winged Dove	Least Concern	Dead	Adult	Unknown	2018	April	29	Exact	23.76	-99.16	Precise	Ciudad Victoria	Tamaulipas	Mexico	None	Taller	Reflective	Systematic
367	Columbiformes	Columbidae	Zenaida	Zenaida asiatica	White-winged Dove	Least Concern	Dead	Adult	Unknown	2018	April	29	Exact	23.76	-99.16	Precise	Ciudad Victoria	Tamaulipas	Mexico	None	Taller	Reflective	Systematic
368	Columbiformes	Columbidae	Zenaida	Zenaida asiatica	White-winged Dove	Least Concern	Dead	Adult	Unknown	2018	April	29	Exact	23.76	-99.16	Precise	Ciudad Victoria	Tamaulipas	Mexico	None	Taller	Reflective	Systematic
369	Columbiformes	Columbidae	Zenaida	Zenaida asiatica	White-winged Dove	Least Concern	Dead	Adult	Unknown	2018	April	29	Exact	23.76	-99.16	Precise	Ciudad Victoria	Tamaulipas	Mexico	None	Taller	Reflective	Systematic
370	Columbiformes	Columbidae	Zenaida	Zenaida asiatica	White-winged Dove	Least Concern	Dead	Adult	Unknown	2018	May	7	Exact	23.76	-99.16	Precise	Ciudad Victoria	Tamaulipas	Mexico	None	Taller	Reflective	Systematic
371	Columbiformes	Columbidae	Zenaida	Zenaida macroura	Mourning Dove	Least Concern	Dead	Adult	Unknown	2018	March	3	Exact	23.76	-99.16	Precise	Ciudad Victoria	Tamaulipas	Mexico	None	Taller	Reflective	Systematic
372	Columbiformes	Columbidae	Zenaida	Zenaida macroura	Mourning Dove	Least Concern	Dead	Adult	Unknown	2018	March	5	Exact	23.75	-99.15	Precise	Ciudad Victoria	Tamaulipas	Mexico	None	Taller	Reflective	Systematic
373	Columbiformes	Columbidae	Zenaida	Zenaida macroura	Mourning Dove	Least Concern	Dead	Adult	Unknown	2018	March	9	Exact	23.75	-99.15	Precise	Ciudad Victoria	Tamaulipas	Mexico	None	Taller	Reflective	Systematic
374	Columbiformes	Columbidae	Zenaida	Zenaida macroura	Mourning Dove	Least Concern	Dead	Adult	Unknown	2018	March	18	Exact	23.75	-99.15	Precise	Ciudad Victoria	Tamaulipas	Mexico	None	Taller	Reflective	Systematic
375	Columbiformes	Columbidae	Zenaida	Zenaida macroura	Mourning Dove	Least Concern	Dead	Adult	Unknown	2018	March	19	Exact	23.75	-99.15	Precise	Ciudad Victoria	Tamaulipas	Mexico	None	Taller	Reflective	Systematic
376	Columbiformes	Columbidae	Zenaida	Zenaida macroura	Mourning Dove	Least Concern	Dead	Adult	Unknown	2018	April	4	Exact	23.75	-99.15	Precise	Ciudad Victoria	Tamaulipas	Mexico	None	Taller	Reflective	Systematic
377	Apodiformes	Trochilidae	Cynanthus	Cynanthus latirostris	Broad-billed Hummingbird	Least Concern	Dead	Adult	Male	2017	March	23	Exact	23.75	-99.15	Precise	Ciudad Victoria	Tamaulipas	Mexico	None	Taller	Reflective	Systematic
378	Apodiformes	Trochilidae	Cynanthus	Cynanthus latirostris	Broad-billed Hummingbird	Least Concern	Dead	Adult	Female	2017	May	25	Exact	23.75	-99.15	Precise	Ciudad Victoria	Tamaulipas	Mexico	None	Taller	Reflective	Systematic
379	Apodiformes	Trochilidae	Cynanthus	Cynanthus latirostris	Broad-billed Hummingbird	Least Concern	Dead	Adult	Female	2018	May	1	Exact	23.75	-99.15	Precise	Ciudad Victoria	Tamaulipas	Mexico	None	Taller	Reflective	Systematic
380	Apodiformes	Trochilidae	Cynanthus	Cynanthus latirostris	Broad-billed Hummingbird	Least Concern	Dead	Adult	Female	2018	May	2	Exact	23.75	-99.15	Precise	Ciudad Victoria	Tamaulipas	Mexico	None	Taller	Reflective	Systematic
381	Piciformes	Picidae	Melanerpes	Melanerpes aurifrons	Golden-fronted Woodpecker	Least Concern	Dead	Adult	Unknown	2017	August	22	Exact	23.75	-99.15	Precise	Ciudad Victoria	Tamaulipas	Mexico	None	Taller	Reflective	Systematic
382	Piciformes	Picidae	Melanerpes	Melanerpes aurifrons	Golden-fronted Woodpecker	Least Concern	Dead	Adult	Unknown	2018	February	5	Exact	23.75	-99.15	Precise	Ciudad Victoria	Tamaulipas	Mexico	None	Taller	Reflective	Systematic
383	Piciformes	Picidae	Melanerpes	Melanerpes aurifrons	Golden-fronted Woodpecker	Least Concern	Dead	Adult	Unknown	2018	September	17	Exact	23.75	-99.15	Precise	Ciudad Victoria	Tamaulipas	Mexico	None	Taller	Reflective	Systematic
384	Piciformes	Picidae	Melanerpes	Melanerpes aurifrons	Golden-fronted Woodpecker	Least Concern	Dead	Adult	Unknown	2018	September	20	Exact	23.75	-99.15	Precise	Ciudad Victoria	Tamaulipas	Mexico	None	Taller	Reflective	Systematic
385	Piciformes	Picidae	Melanerpes	Melanerpes aurifrons	Golden-fronted Woodpecker	Least Concern	Dead	Adult	Unknown	2018	October	1	Exact	23.75	-99.15	Precise	Ciudad Victoria	Tamaulipas	Mexico	None	Taller	Reflective	Systematic
386	Falconiformes	Falconidae	Falco	Falco sparverius	American Kestrel	Least Concern	Dead	Adult	Female	2017	September	6	Exact	23.75	-99.15	Precise	Ciudad Victoria	Tamaulipas	Mexico	None	Taller	Reflective	Systematic
387	Passeriformes	Turdidae	Turdus	Turdus grayi	Clay-colored Thrush	Least Concern	Dead	Adult	Unknown	2018	March	15	Exact	23.75	-99.15	Precise	Ciudad Victoria	Tamaulipas	Mexico	None	Taller	Reflective	Systematic
388	Passeriformes	Turdidae	Turdus	Turdus grayi	Clay-colored Thrush	Least Concern	Dead	Adult	Unknown	2018	March	17	Exact	23.75	-99.15	Precise	Ciudad Victoria	Tamaulipas	Mexico	None	Taller	Translucent	Systematic
389	Passeriformes	Turdidae	Turdus	Turdus grayi	Clay-colored Thrush	Least Concern	Dead	Adult	Unknown	2018	March	22	Exact	23.75	-99.15	Precise	Ciudad Victoria	Tamaulipas	Mexico	None	Taller	Reflective	Systematic
390	Passeriformes	Turdidae	Turdus	Turdus grayi	Clay-colored Thrush	Least Concern	Dead	Adult	Unknown	2018	March	23	Exact	23.75	-99.15	Precise	Ciudad Victoria	Tamaulipas	Mexico	None	Taller	Reflective	Systematic
391	Passeriformes	Turdidae	Turdus	Turdus grayi	Clay-colored Thrush	Least Concern	Dead	Adult	Unknown	2018	March	23	Exact	23.75	-99.15	Precise	Ciudad Victoria	Tamaulipas	Mexico	None	Taller	Reflective	Systematic
392	Passeriformes	Turdidae	Turdus	Turdus grayi	Clay-colored Thrush	Least Concern	Dead	Adult	Unknown	2018	March	23	Exact	23.75	-99.15	Precise	Ciudad Victoria	Tamaulipas	Mexico	None	Taller	Reflective	Systematic
393	Passeriformes	Turdidae	Turdus	Turdus grayi	Clay-colored Thrush	Least Concern	Dead	Adult	Unknown	2018	April	1	Exact	23.75	-99.15	Precise	Ciudad Victoria	Tamaulipas	Mexico	None	Taller	Reflective	Systematic
394	Passeriformes	Turdidae	Turdus	Turdus grayi	Clay-colored Thrush	Least Concern	Dead	Adult	Unknown	2018	April	13	Exact	23.75	-99.15	Precise	Ciudad Victoria	Tamaulipas	Mexico	None	Taller	Reflective	Systematic
395	Passeriformes	Turdidae	Turdus	Turdus grayi	Clay-colored Thrush	Least Concern	Dead	Adult	Unknown	2018	April	14	Exact	23.75	-99.15	Precise	Ciudad Victoria	Tamaulipas	Mexico	None	Taller	Reflective	Systematic
396	Passeriformes	Turdidae	Turdus	Turdus grayi	Clay-colored Thrush	Least Concern	Dead	Adult	Unknown	2018	April	14	Exact	23.75	-99.15	Precise	Ciudad Victoria	Tamaulipas	Mexico	None	Taller	Reflective	Systematic
397	Passeriformes	Turdidae	Turdus	Turdus grayi	Clay-colored Thrush	Least Concern	Dead	Adult	Unknown	2018	May	5	Exact	23.75	-99.15	Precise	Ciudad Victoria	Tamaulipas	Mexico	None	Taller	Reflective	Systematic
398	Passeriformes	Turdidae	Turdus	Turdus grayi	Clay-colored Thrush	Least Concern	Dead	Adult	Unknown	2018	June	7	Exact	23.75	-99.15	Precise	Ciudad Victoria	Tamaulipas	Mexico	None	Taller	Reflective	Systematic
399	Passeriformes	Turdidae	Turdus	Turdus grayi	Clay-colored Thrush	Least Concern	Dead	Adult	Unknown	2018	June	18	Exact	23.75	-99.15	Precise	Ciudad Victoria	Tamaulipas	Mexico	None	Taller	Reflective	Systematic
400	Passeriformes	Turdidae	Turdus	Turdus grayi	Clay-colored Thrush	Least Concern	Dead	Adult	Unknown	2018	July	5	Exact	23.75	-99.15	Precise	Ciudad Victoria	Tamaulipas	Mexico	None	Taller	Reflective	Systematic
401	Passeriformes	Turdidae	Turdus	Turdus grayi	Clay-colored Thrush	Least Concern	Dead	Adult	Unknown	2018	July	7	Exact	23.75	-99.15	Precise	Ciudad Victoria	Tamaulipas	Mexico	None	Taller	Reflective	Systematic
402	Passeriformes	Passeridae	Passer	Passer domesticus	House Sparrow	Least Concern	Dead	Adult	Unknown	2017	August	3	Exact	23.75	-99.15	Precise	Ciudad Victoria	Tamaulipas	Mexico	None	Taller	Reflective	Systematic
403	Passeriformes	Passeridae	Passer	Passer domesticus	House Sparrow	Least Concern	Dead	Adult	Unknown	2017	August	3	Exact	23.75	-99.15	Precise	Ciudad Victoria	Tamaulipas	Mexico	None	Taller	Reflective	Systematic
404	Passeriformes	Passeridae	Passer	Passer domesticus	House Sparrow	Least Concern	Dead	Adult	Unknown	2017	August	6	Exact	23.75	-99.15	Precise	Ciudad Victoria	Tamaulipas	Mexico	None	Taller	Reflective	Systematic
405	Passeriformes	Passeridae	Passer	Passer domesticus	House Sparrow	Least Concern	Dead	Adult	Unknown	2017	August	18	Exact	23.75	-99.15	Precise	Ciudad Victoria	Tamaulipas	Mexico	None	Taller	Reflective	Systematic
406	Passeriformes	Passeridae	Passer	Passer domesticus	House Sparrow	Least Concern	Dead	Adult	Unknown	2017	August	21	Exact	23.75	-99.15	Precise	Ciudad Victoria	Tamaulipas	Mexico	None	Taller	Reflective	Systematic
407	Passeriformes	Passeridae	Passer	Passer domesticus	House Sparrow	Least Concern	Dead	Adult	Unknown	2017	September	3	Exact	23.75	-99.15	Precise	Ciudad Victoria	Tamaulipas	Mexico	None	Taller	Reflective	Systematic
408	Passeriformes	Passeridae	Passer	Passer domesticus	House Sparrow	Least Concern	Dead	Adult	Unknown	2017	November	1	Exact	23.75	-99.15	Precise	Ciudad Victoria	Tamaulipas	Mexico	None	Taller	Reflective	Systematic
409	Passeriformes	Passeridae	Passer	Passer domesticus	House Sparrow	Least Concern	Dead	Adult	Unknown	2017	November	3	Exact	23.75	-99.15	Precise	Ciudad Victoria	Tamaulipas	Mexico	None	Taller	Reflective	Systematic
410	Passeriformes	Passeridae	Passer	Passer domesticus	House Sparrow	Least Concern	Dead	Adult	Unknown	2017	November	5	Exact	23.75	-99.15	Precise	Ciudad Victoria	Tamaulipas	Mexico	None	Taller	Reflective	Systematic
411	Passeriformes	Passeridae	Passer	Passer domesticus	House Sparrow	Least Concern	Dead	Adult	Unknown	2017	December	5	Exact	23.75	-99.15	Precise	Ciudad Victoria	Tamaulipas	Mexico	None	Taller	Reflective	Systematic
412	Passeriformes	Passeridae	Passer	Passer domesticus	House Sparrow	Least Concern	Dead	Adult	Unknown	2017	December	7	Exact	23.75	-99.15	Precise	Ciudad Victoria	Tamaulipas	Mexico	None	Taller	Translucent	Systematic
413	Passeriformes	Passeridae	Passer	Passer domesticus	House Sparrow	Least Concern	Dead	Adult	Unknown	2017	December	9	Exact	23.75	-99.15	Precise	Ciudad Victoria	Tamaulipas	Mexico	None	Taller	Translucent	Systematic
414	Passeriformes	Passeridae	Passer	Passer domesticus	House Sparrow	Least Concern	Dead	Adult	Unknown	2018	July	9	Exact	23.75	-99.15	Precise	Ciudad Victoria	Tamaulipas	Mexico	None	Taller	Reflective	Systematic
415	Passeriformes	Fringillidae	Spinus	Spinus psaltria	Lesser Goldfinch	Least Concern	Dead	Adult	Female	2018	July	22	Exact	23.75	-99.15	Precise	Ciudad Victoria	Tamaulipas	Mexico	None	Taller	Reflective	Systematic
416	Passeriformes	Fringillidae	Spinus	Spinus psaltria	Lesser Goldfinch	Least Concern	Dead	Adult	Female	2018	September	3	Exact	23.75	-99.15	Precise	Ciudad Victoria	Tamaulipas	Mexico	None	Taller	Reflective	Systematic
417	Passeriformes	Fringillidae	Spinus	Spinus psaltria	Lesser Goldfinch	Least Concern	Dead	Adult	Female	2018	October	1	Exact	23.75	-99.15	Precise	Ciudad Victoria	Tamaulipas	Mexico	None	Taller	Reflective	Systematic
418	Passeriformes	Fringillidae	Spinus	Spinus psaltria	Lesser Goldfinch	Least Concern	Dead	Adult	Male	2018	October	22	Exact	23.75	-99.15	Precise	Ciudad Victoria	Tamaulipas	Mexico	None	Taller	Reflective	Systematic
419	Passeriformes	Parulidae	Basileuterus	Basileuterus culicivorus	Golden-crowned Warbler	Least Concern	Dead	Adult	Unknown	2018	January	3	Exact	23.75	-99.15	Precise	Ciudad Victoria	Tamaulipas	Mexico	None	Taller	Reflective	Systematic
420	Passeriformes	Parulidae	Basileuterus	Basileuterus culicivorus	Golden-crowned Warbler	Least Concern	Dead	Adult	Unknown	2018	January	15	Exact	23.75	-99.15	Precise	Ciudad Victoria	Tamaulipas	Mexico	None	Taller	Reflective	Systematic
421	Passeriformes	Parulidae	Basileuterus	Basileuterus culicivorus	Golden-crowned Warbler	Least Concern	Dead	Adult	Unknown	2018	September	5	Exact	23.75	-99.15	Precise	Ciudad Victoria	Tamaulipas	Mexico	None	Taller	Reflective	Systematic
422	Passeriformes	Parulidae	Basileuterus	Basileuterus culicivorus	Golden-crowned Warbler	Least Concern	Dead	Adult	Unknown	2018	October	8	Exact	23.75	-99.15	Precise	Ciudad Victoria	Tamaulipas	Mexico	None	Taller	Reflective	Systematic
423	Passeriformes	Icteriidae	Quiscalus	Quiscalus mexicanus	Great-tailed Grackle	Least Concern	Dead	Adult	Female	2017	May	16	Exact	23.75	-99.15	Precise	Ciudad Victoria	Tamaulipas	Mexico	None	Taller	Reflective	Systematic
424	Passeriformes	Icteriidae	Quiscalus	Quiscalus mexicanus	Great-tailed Grackle	Least Concern	Dead	Adult	Female	2017	September	27	Exact	23.75	-99.15	Precise	Ciudad Victoria	Tamaulipas	Mexico	None	Taller	Reflective	Systematic
425	Passeriformes	Icteriidae	Quiscalus	Quiscalus mexicanus	Great-tailed Grackle	Least Concern	Dead	Adult	Male	2017	November	22	Exact	23.75	-99.15	Precise	Ciudad Victoria	Tamaulipas	Mexico	None	Taller	Reflective	Systematic
426	Passeriformes	Icteriidae	Quiscalus	Quiscalus mexicanus	Great-tailed Grackle	Least Concern	Dead	Adult	Female	2017	November	26	Exact	23.76	-99.16	Precise	Ciudad Victoria	Tamaulipas	Mexico	None	Taller	Reflective	Systematic
427	Passeriformes	Icteriidae	Quiscalus	Quiscalus mexicanus	Great-tailed Grackle	Least Concern	Dead	Adult	Female	2018	June	1	Exact	23.76	-99.16	Precise	Ciudad Victoria	Tamaulipas	Mexico	None	Taller	Reflective	Systematic
428	Passeriformes	Icteriidae	Quiscalus	Quiscalus mexicanus	Great-tailed Grackle	Least Concern	Dead	Adult	Male	2018	July	7	Exact	23.76	-99.16	Precise	Ciudad Victoria	Tamaulipas	Mexico	None	Taller	Reflective	Systematic
429	Passeriformes	Icteriidae	Molothrus	Molothrus aeneus	Bronzed Cowbird	Least Concern	Dead	Adult	Unknown	2018	February	2	Exact	23.76	-99.16	Precise	Ciudad Victoria	Tamaulipas	Mexico	None	Taller	Reflective	Systematic
430	Passeriformes	Icteriidae	Molothrus	Molothrus aeneus	Bronzed Cowbird	Least Concern	Dead	Adult	Unknown	2018	February	16	Exact	23.76	-99.16	Precise	Ciudad Victoria	Tamaulipas	Mexico	None	Taller	Reflective	Systematic
431	Passeriformes	Icteriidae	Molothrus	Molothrus aeneus	Bronzed Cowbird	Least Concern	Dead	Adult	Unknown	2018	July	1	Exact	23.76	-99.16	Precise	Ciudad Victoria	Tamaulipas	Mexico	None	Taller	Reflective	Systematic
432	Passeriformes	Icteriidae	Icterus	Icterus gularis	Altamira Oriole	Least Concern	Dead	Adult	Male	2018	January	15	Exact	23.76	-99.16	Precise	Ciudad Victoria	Tamaulipas	Mexico	None	Taller	Translucent	Systematic
433	Passeriformes	Cardinalidae	Cardinalis	Cardinalis sinuatus	Pyrrhuloxia	Least Concern	Dead	Adult	Female	2018	September	5	Exact	23.76	-99.16	Precise	Ciudad Victoria	Tamaulipas	Mexico	None	Taller	Translucent	Systematic
434	Passeriformes	Cardinalidae	Passerina	Passerina versicolor	Varied Bunting	Least Concern	Dead	Adult	Female	2017	April	7	Exact	23.76	-99.16	Precise	Ciudad Victoria	Tamaulipas	Mexico	None	Taller	Reflective	Systematic
435	Passeriformes	Cardinalidae	Passerina	Passerina versicolor	Varied Bunting	Least Concern	Dead	Adult	Female	2017	April	10	Exact	23.76	-99.16	Precise	Ciudad Victoria	Tamaulipas	Mexico	None	Taller	Reflective	Systematic
436	Passeriformes	Cardinalidae	Passerina	Passerina versicolor	Varied Bunting	Least Concern	Dead	Adult	Female	2017	May	15	Exact	23.76	-99.16	Precise	Ciudad Victoria	Tamaulipas	Mexico	None	Taller	Reflective	Systematic
437	Passeriformes	Cardinalidae	Passerina	Passerina versicolor	Varied Bunting	Least Concern	Dead	Adult	Female	2017	May	15	Exact	23.76	-99.16	Precise	Ciudad Victoria	Tamaulipas	Mexico	None	Taller	Reflective	Systematic
438	Passeriformes	Cardinalidae	Passerina	Passerina versicolor	Varied Bunting	Least Concern	Dead	Adult	Female	2018	February	11	Exact	23.76	-99.16	Precise	Ciudad Victoria	Tamaulipas	Mexico	None	Taller	Reflective	Systematic
439	Passeriformes	Cardinalidae	Passerina	Passerina versicolor	Varied Bunting	Least Concern	Dead	Adult	Female	2018	February	23	Exact	23.76	-99.16	Precise	Ciudad Victoria	Tamaulipas	Mexico	None	Taller	Reflective	Systematic
440	Passeriformes	Cardinalidae	Passerina	Passerina versicolor	Varied Bunting	Least Concern	Dead	Adult	Male	2018	March	1	Exact	23.76	-99.16	Precise	Ciudad Victoria	Tamaulipas	Mexico	None	Taller	Reflective	Systematic
441	Passeriformes	Cardinalidae	Passerina	Passerina versicolor	Varied Bunting	Least Concern	Dead	Adult	Male	2018	March	12	Exact	23.76	-99.16	Precise	Ciudad Victoria	Tamaulipas	Mexico	None	Taller	Reflective	Systematic
442	Passeriformes	Cardinalidae	Passerina	Passerina versicolor	Varied Bunting	Least Concern	Dead	Adult	Male	2018	March	22	Exact	23.76	-99.16	Precise	Ciudad Victoria	Tamaulipas	Mexico	None	Taller	Reflective	Systematic
443	Passeriformes	Cardinalidae	Passerina	Passerina versicolor	Varied Bunting	Least Concern	Dead	Adult	Male	2018	April	14	Exact	23.76	-99.16	Precise	Ciudad Victoria	Tamaulipas	Mexico	None	Taller	Reflective	Systematic
444	Passeriformes	Cardinalidae	Passerina	Passerina versicolor	Varied Bunting	Least Concern	Dead	Adult	Female	2018	May	5	Exact	23.76	-99.16	Precise	Ciudad Victoria	Tamaulipas	Mexico	None	Taller	Reflective	Systematic
445	Passeriformes	Cardinalidae	Passerina	Passerina versicolor	Varied Bunting	Least Concern	Dead	Adult	Male	2018	May	7	Exact	23.76	-99.16	Precise	Ciudad Victoria	Tamaulipas	Mexico	None	Taller	Reflective	Systematic
446	Passeriformes	Cardinalidae	Passerina	Passerina versicolor	Varied Bunting	Least Concern	Dead	Adult	Male	2018	July	1	Exact	23.76	-99.16	Precise	Ciudad Victoria	Tamaulipas	Mexico	None	Taller	Reflective	Systematic
447	Passeriformes	Cardinalidae	Passerina	Passerina versicolor	Varied Bunting	Least Concern	Dead	Adult	Female	2018	July	7	Exact	23.76	-99.16	Precise	Ciudad Victoria	Tamaulipas	Mexico	None	Taller	Reflective	Systematic
448	Passeriformes	Cardinalidae	Passerina	Passerina versicolor	Varied Bunting	Least Concern	Dead	Adult	Female	2018	November	5	Exact	23.76	-99.16	Precise	Ciudad Victoria	Tamaulipas	Mexico	None	Taller	Translucent	Systematic
449	Passeriformes	Pipridae	Chiroxiphia	Chiroxiphia caudata	Swallow-tailed Manakin	Least Concern	Dead	Unknown	Unknown	2004	April	2	Exact	-20.1	-43.49	Precise	Catas Altas	Minas Gerais	Brazil	Present	Unknown	Reflective	By chance
450	Passeriformes	Thraupidae	Tachyphonus	Tachyphonus coronatus	Ruby-crowned Tanager	Least Concern	Dead	Unknown	Male	2004	September	9	Exact	-20.1	-43.49	Precise	Catas Altas	Minas Gerais	Brazil	Present	Unknown	Reflective	By chance
451	Passeriformes	Turdidae	Turdus	Turdus amaurochalinus	Creamy-bellied Thrush	Least Concern	Dead	Unknown	Unknown	2004	October	Unknown	Approximate	-20.1	-43.49	Precise	Catas Altas	Minas Gerais	Brazil	Present	Unknown	Reflective	By chance
452	Passeriformes	Turdidae	Turdus	Turdus amaurochalinus	Creamy-bellied Thrush	Least Concern	Dead	Unknown	Unknown	2004	October	10	Exact	-20.1	-43.49	Precise	Catas Altas	Minas Gerais	Brazil	Present	Unknown	Reflective	By chance
453	Accipitriformes	Accipitridae	Accipiter	Accipiter bicolor	Bicolored Hawk	Least Concern	Dead	Unknown	Unknown	2008	January	16	Exact	-20.12	-44.22	Precise	Brumadinho	Minas Gerais	Brazil	None	Unknown	Unknown	By chance
454	Passeriformes	Tyrannidae	Tyrannus	Tyrannus melancholicus	Tropical Kingbird	Least Concern	Dead	Adult	Male	2000	September	13	Exact	-19.91	-43.92	Precise	Belo Horizonte	Minas Gerais	Brazil	None	Taller	Unknown	By chance
455	Accipitriformes	Accipitridae	Accipiter	Accipiter bicolor	Bicolored Hawk	Least Concern	Dead	Adult	Female	2013	Unknown	Unknown	Approximate	-20.1	-43.49	Precise	Catas Altas	Minas Gerais	Brazil	Present	Unknown	Reflective	By chance
456	Strigiformes	Strigidae	Asio	Asio clamator	Striped Owl	Least Concern	Dead	Unknown	Unknown	2008	March	14	Exact	-20.1	-43.49	Precise	Catas Altas	Minas Gerais	Brazil	Present	Unknown	Reflective	By chance
457	Passeriformes	Thraupidae	Saltator	Saltator similis	Green-winged Saltator	Least Concern	Dead	Adult	Male	2002	February	Unknown	Approximate	-20.15	-44.21	Precise	Brumadinho	Minas Gerais	Brazil	None	Low-rise	Unknown	By chance
458	Passeriformes	Turdidae	Turdus	Turdus amaurochalinus	Creamy-bellied Thrush	Least Concern	Dead	Unknown	Unknown	2010	May	7	Exact	-19.85	-43.98	Precise	Belo Horizonte	Minas Gerais	Brazil	None	Low-rise	Unknown	By chance
459	Passeriformes	Thraupidae	Dacnis	Dacnis cayana	Blue Dacnis	Least Concern	Dead	Juvenile	Female	2012	June	5	Exact	-20.1	-43.49	Precise	Catas Altas	Minas Gerais	Brazil	Present	Unknown	Reflective	By chance
460	Passeriformes	Turdidae	Turdus	Turdus rufiventris	Rufous-bellied Thrush	Least Concern	Dead	Adult	Female	2009	Unknown	Unknown	Approximate	-20.1	-43.49	Precise	Catas Altas	Minas Gerais	Brazil	Present	Unknown	Reflective	By chance
461	Passeriformes	Hirundinidae	Stelgidopteryx	Stelgidopteryx ruficollis	Southern Rough-winged Swallow	Least Concern	Dead	Unknown	Unknown	2008	Unknown	Unknown	Approximate	-20.1	-43.49	Precise	Catas Altas	Minas Gerais	Brazil	Present	Unknown	Reflective	By chance
462	Columbiformes	Columbidae	Geotrygon	Geotrygon montana	Ruddy Quail-dove	Least Concern	Dead	Adult	Male	2009	September	10	Exact	-20.1	-43.49	Precise	Catas Altas	Minas Gerais	Brazil	Present	Unknown	Reflective	By chance
463	Columbiformes	Columbidae	Patagioenas	Patagioenas plumbea	Plumbeous Pigeon	Least Concern	Dead	Adult	Male	2009	September	24	Exact	-20.1	-43.49	Precise	Catas Altas	Minas Gerais	Brazil	Present	Unknown	Reflective	By chance
464	Passeriformes	Tyrannidae	Knipolegus	Knipolegus nigerrimus	Velvety Black-tyrant	Least Concern	Dead	Juvenile	Female	2010	May	10	Exact	-20.1	-43.49	Precise	Catas Altas	Minas Gerais	Brazil	Present	Unknown	Reflective	By chance
465	Coraciiformes	Alcedinidae	Chloroceryle	Chloroceryle americana	Green Kingfisher	Least Concern	Dead	Juvenile	Male	2010	January	12	Exact	-20.1	-43.49	Precise	Catas Altas	Minas Gerais	Brazil	Present	Unknown	Reflective	By chance
466	Passeriformes	Thraupidae	Tersina	Tersina viridis	Swallow Tanager	Least Concern	Dead	Adult	Male	2010	June	26	Exact	-19.93	-43.93	Precise	Belo Horizonte	Minas Gerais	Brazil	None	Taller	Unknown	By chance
467	Columbiformes	Columbidae	Patagioenas	Patagioenas plumbea	Plumbeous Pigeon	Least Concern	Dead	Adult	Female	2009	May	30	Exact	-20.1	-43.49	Precise	Catas Altas	Minas Gerais	Brazil	Present	Unknown	Reflective	By chance
468	Columbiformes	Columbidae	Patagioenas	Patagioenas plumbea	Plumbeous Pigeon	Least Concern	Dead	Adult	Female	2009	December	2	Exact	-20.1	-43.49	Precise	Catas Altas	Minas Gerais	Brazil	Present	Unknown	Reflective	By chance
469	Columbiformes	Columbidae	Patagioenas	Patagioenas plumbea	Plumbeous Pigeon	Least Concern	Dead	Adult	Female	2010	January	16	Exact	-20.1	-43.49	Precise	Catas Altas	Minas Gerais	Brazil	Present	Unknown	Reflective	By chance
470	Columbiformes	Columbidae	Patagioenas	Patagioenas plumbea	Plumbeous Pigeon	Least Concern	Dead	Adult	Female	2010	Unknown	Unknown	Approximate	-20.1	-43.49	Precise	Catas Altas	Minas Gerais	Brazil	Present	Unknown	Reflective	By chance
471	Columbiformes	Columbidae	Patagioenas	Patagioenas plumbea	Plumbeous Pigeon	Least Concern	Dead	Adult	Male	2010	April	22	Exact	-20.1	-43.49	Precise	Catas Altas	Minas Gerais	Brazil	Present	Unknown	Reflective	By chance
472	Passeriformes	Thamnophilidae	Mackenziaena	Mackenziaena leachii	Large-tailed Antshrike	Least Concern	Dead	Adult	Male	2010	July	19	Exact	-20.1	-43.49	Precise	Catas Altas	Minas Gerais	Brazil	Present	Unknown	Reflective	By chance
473	Passeriformes	Thraupidae	Sporophila	Sporophila nigricollis	Yellow-bellied Seedeater	Least Concern	Dead	Adult	Male	2010	July	26	Exact	-20.1	-43.49	Precise	Catas Altas	Minas Gerais	Brazil	Present	Unknown	Reflective	By chance
474	Apodiformes	Trochilidae	Clytolaema	Clytolaema rubricauda	Brazilian Ruby	Least Concern	Dead	Adult	Female	2010	October	23	Exact	-20.1	-43.49	Precise	Catas Altas	Minas Gerais	Brazil	Present	Unknown	Reflective	By chance
475	Passeriformes	Tityridae	Pachyramphus	Pachyramphus polychopterus	White-winged Becard	Least Concern	Dead	Adult	Male	2010	September	6	Exact	-20.1	-43.49	Precise	Catas Altas	Minas Gerais	Brazil	Present	Unknown	Reflective	By chance
476	Passeriformes	Thraupidae	Thraupis	Thraupis sayaca	Sayaca Tanager	Least Concern	Dead	Adult	Female	2010	Unknown	Unknown	Approximate	-20.1	-43.49	Precise	Catas Altas	Minas Gerais	Brazil	Present	Unknown	Reflective	By chance
477	Passeriformes	Thraupidae	Haplospiza	Haplospiza unicolor	Uniform Finch	Least Concern	Dead	Unknown	Male	2009	December	20	Exact	-20.1	-43.49	Precise	Catas Altas	Minas Gerais	Brazil	Present	Unknown	Reflective	By chance
478	Passeriformes	Thraupidae	Dacnis	Dacnis cayana	Blue Dacnis	Least Concern	Dead	Unknown	Female	2010	July	23	Exact	-20.1	-43.49	Precise	Catas Altas	Minas Gerais	Brazil	Present	Unknown	Reflective	By chance
479	Passeriformes	Fringillidae	Chlorophonia	Chlorophonia cyanea	Blue-naped Chlorophonia	Least Concern	Dead	Unknown	Unknown	2011	March	26	Exact	-20.1	-43.49	Precise	Catas Altas	Minas Gerais	Brazil	Present	Unknown	Reflective	By chance
480	Apodiformes	Trochilidae	Chrysuronia	Chrysuronia versicolor	Versicolored Emerald	Least Concern	Dead	Adult	Male	2010	October	23	Exact	-20.1	-43.49	Precise	Catas Altas	Minas Gerais	Brazil	Present	Unknown	Reflective	By chance
481	Passeriformes	Passerellidae	Zonotrichia	Zonotrichia capensis	Rufous-collared Sparrow	Least Concern	Dead	Adult	Female	2011	January	20	Exact	-20.1	-43.49	Precise	Catas Altas	Minas Gerais	Brazil	Present	Unknown	Reflective	By chance
482	Passeriformes	Pipridae	Chiroxiphia	Chiroxiphia caudata	Swallow-tailed Manakin	Least Concern	Dead	Adult	Male	2011	May	1	Exact	-20.1	-43.49	Precise	Catas Altas	Minas Gerais	Brazil	Present	Unknown	Reflective	By chance
483	Passeriformes	Turdidae	Turdus	Turdus leucomelas	Pale-breasted Thrush	Least Concern	Dead	Adult	Male	2011	Unknown	Unknown	Approximate	-20.1	-43.49	Precise	Catas Altas	Minas Gerais	Brazil	Present	Unknown	Reflective	By chance
484	Passeriformes	Thraupidae	Thraupis	Thraupis sayaca	Sayaca Tanager	Least Concern	Dead	Adult	Female	2010	October	2	Exact	-20.1	-43.49	Precise	Catas Altas	Minas Gerais	Brazil	Present	Unknown	Reflective	By chance
485	Passeriformes	Turdidae	Turdus	Turdus flavipes	Yellow-legged Thrush	Least Concern	Dead	Adult	Male	2011	April	2	Exact	-20.1	-43.49	Precise	Catas Altas	Minas Gerais	Brazil	Present	Unknown	Reflective	By chance
486	Passeriformes	Thraupidae	Tachyphonus	Tachyphonus coronatus	Ruby-crowned Tanager	Least Concern	Dead	Adult	Female	2010	August	8	Exact	-20.1	-43.49	Precise	Catas Altas	Minas Gerais	Brazil	Present	Unknown	Reflective	By chance
487	Passeriformes	Turdidae	Turdus	Turdus albicollis	White-necked Thrush	Least Concern	Dead	Unknown	Unknown	2010	August	25	Exact	-20.1	-43.49	Precise	Catas Altas	Minas Gerais	Brazil	Present	Unknown	Reflective	By chance
488	Passeriformes	Thraupidae	Tachyphonus	Tachyphonus coronatus	Ruby-crowned Tanager	Least Concern	Dead	Adult	Male	2011	Unknown	Unknown	Approximate	-20.1	-43.49	Precise	Catas Altas	Minas Gerais	Brazil	Present	Unknown	Reflective	By chance
489	Passeriformes	Pipridae	Manacus	Manacus manacus	White-bearded Manakin	Least Concern	Dead	Adult	Female	2010	May	15	Exact	-20.1	-43.49	Precise	Catas Altas	Minas Gerais	Brazil	Present	Unknown	Reflective	By chance
490	Passeriformes	Hirundinidae	Pygochelidon	Pygochelidon cyanoleuca	Blue-and-white Swallow	Least Concern	Dead	Unknown	Unknown	2011	Unknown	Unknown	Approximate	-20.1	-43.49	Precise	Catas Altas	Minas Gerais	Brazil	Present	Unknown	Reflective	By chance
491	Columbiformes	Columbidae	Patagioenas	Patagioenas plumbea	Plumbeous Pigeon	Least Concern	Dead	Unknown	Unknown	2011	February	6	Exact	-20.1	-43.49	Precise	Catas Altas	Minas Gerais	Brazil	Present	Unknown	Reflective	By chance
492	Columbiformes	Columbidae	Patagioenas	Patagioenas plumbea	Plumbeous Pigeon	Least Concern	Dead	Unknown	Unknown	2011	January	Unknown	Approximate	-20.1	-43.49	Precise	Catas Altas	Minas Gerais	Brazil	Present	Unknown	Reflective	By chance
493	Columbiformes	Columbidae	Patagioenas	Patagioenas plumbea	Plumbeous Pigeon	Least Concern	Dead	Unknown	Male	Unknown	Unknown	Unknown	Unknown	-20.1	-43.49	Precise	Catas Altas	Minas Gerais	Brazil	Present	Unknown	Reflective	By chance
494	Columbiformes	Columbidae	Patagioenas	Patagioenas plumbea	Plumbeous Pigeon	Least Concern	Dead	Unknown	Unknown	2007	January	20	Exact	-20.1	-43.49	Precise	Catas Altas	Minas Gerais	Brazil	Present	Unknown	Reflective	By chance
495	Columbiformes	Columbidae	Patagioenas	Patagioenas plumbea	Plumbeous Pigeon	Least Concern	Dead	Unknown	Unknown	2010	June	20	Exact	-20.1	-43.49	Precise	Catas Altas	Minas Gerais	Brazil	Present	Unknown	Reflective	By chance
496	Columbiformes	Columbidae	Patagioenas	Patagioenas plumbea	Plumbeous Pigeon	Least Concern	Dead	Unknown	Unknown	Unknown	Unknown	Unknown	Unknown	-20.1	-43.49	Precise	Catas Altas	Minas Gerais	Brazil	Present	Unknown	Reflective	By chance
497	Columbiformes	Columbidae	Leptotila	Leptotila rufaxilla	Gray-fronted Dove	Least Concern	Dead	Unknown	Female	2007	April	3	Exact	-20.1	-43.49	Precise	Catas Altas	Minas Gerais	Brazil	Present	Unknown	Reflective	By chance
498	Passeriformes	Thraupidae	Schistochlamys	Schistochlamys ruficapillus	Cinnamon Tanager	Least Concern	Dead	Adult	Male	2010	November	14	Exact	-20.1	-43.49	Precise	Catas Altas	Minas Gerais	Brazil	Present	Unknown	Reflective	By chance
499	Passeriformes	Hirundinidae	Pygochelidon	Pygochelidon cyanoleuca	Blue-and-white Swallow	Least Concern	Dead	Unknown	Unknown	2010	December	7	Exact	-20.1	-43.49	Precise	Catas Altas	Minas Gerais	Brazil	Present	Unknown	Reflective	By chance
500	Columbiformes	Columbidae	Patagioenas	Patagioenas plumbea	Plumbeous Pigeon	Least Concern	Dead	Adult	Male	2011	February	Unknown	Approximate	-20.1	-43.49	Precise	Catas Altas	Minas Gerais	Brazil	Present	Unknown	Reflective	By chance
501	Columbiformes	Columbidae	Patagioenas	Patagioenas plumbea	Plumbeous Pigeon	Least Concern	Dead	Adult	Male	Unknown	Unknown	Unknown	Unknown	-20.1	-43.49	Precise	Catas Altas	Minas Gerais	Brazil	Present	Unknown	Reflective	By chance
502	Columbiformes	Columbidae	Leptotila	Leptotila rufaxilla	Gray-fronted Dove	Least Concern	Dead	Adult	Female	Unknown	Unknown	Unknown	Unknown	-20.1	-43.49	Precise	Catas Altas	Minas Gerais	Brazil	Present	Unknown	Reflective	By chance
503	Columbiformes	Columbidae	Columbina	Columbina talpacoti	Ruddy Ground Dove	Least Concern	Dead	Unknown	Unknown	2011	February	13	Exact	-19.04	-43.42	Precise	Conceicao do Mato Dentro	Minas Gerais	Brazil	None	Taller	Unknown	By chance
504	Passeriformes	Thraupidae	Saltator	Saltator similis	Green-winged Saltator	Least Concern	Dead	Adult	Male	2007	Unknown	Unknown	Approximate	-20.1	-43.49	Precise	Catas Altas	Minas Gerais	Brazil	Present	Unknown	Reflective	By chance
505	Passeriformes	Thraupidae	Thraupis	Thraupis sayaca	Sayaca Tanager	Least Concern	Dead	Unknown	Unknown	2006	August	Unknown	Approximate	-20.1	-43.49	Precise	Catas Altas	Minas Gerais	Brazil	Present	Unknown	Reflective	By chance
506	Passeriformes	Thraupidae	Tersina	Tersina viridis	Swallow Tanager	Least Concern	Dead	Unknown	Unknown	2009	March	30	Exact	-19.93	-43.93	Precise	Belo Horizonte	Minas Gerais	Brazil	None	Taller	Unknown	By chance
507	Apodiformes	Trochilidae	Clytolaema	Clytolaema rubricauda	Brazilian Ruby	Least Concern	Dead	Juvenile	Male	2006	Unknown	Unknown	Approximate	-20.1	-43.49	Precise	Catas Altas	Minas Gerais	Brazil	Present	Unknown	Reflective	By chance
508	Passeriformes	Thraupidae	Sicalis	Sicalis flaveola	Saffron Finch	Least Concern	Dead	Juvenile	Male	2006	Unknown	Unknown	Approximate	-20.1	-43.49	Precise	Catas Altas	Minas Gerais	Brazil	Present	Unknown	Reflective	By chance
509	Passeriformes	Thraupidae	Thraupis	Thraupis palmarum	Palm Tanager	Least Concern	Dead	Unknown	Unknown	2006	August	Unknown	Approximate	-20.1	-43.49	Precise	Catas Altas	Minas Gerais	Brazil	Present	Unknown	Reflective	By chance
510	Apodiformes	Trochilidae	Augastes	Augastes scutatus	Hyacinth Visorbearer	Least Concern	Dead	Juvenile	Male	2004	April	17	Exact	-20.1	-43.49	Precise	Catas Altas	Minas Gerais	Brazil	Present	Unknown	Reflective	By chance
511	Passeriformes	Thraupidae	Stilpnia	Stilpnia cayana	Burnished-buff Tanager	Least Concern	Dead	Juvenile	Male	2008	August	Unknown	Approximate	-20.12	-44.22	Precise	Brumadinho	Minas Gerais	Brazil	None	Unknown	Unknown	By chance
512	Passeriformes	Thraupidae	Stilpnia	Stilpnia cayana	Burnished-buff Tanager	Least Concern	Dead	Juvenile	Male	2008	August	Unknown	Approximate	-20.12	-44.22	Precise	Brumadinho	Minas Gerais	Brazil	None	Unknown	Unknown	By chance
513	Passeriformes	Hirundinidae	Pygochelidon	Pygochelidon cyanoleuca	Blue-and-white Swallow	Least Concern	Dead	Unknown	Unknown	2011	January	20	Exact	-20.1	-43.49	Precise	Catas Altas	Minas Gerais	Brazil	Present	Unknown	Reflective	By chance
514	Passeriformes	Pipridae	Ilicura	Ilicura militaris	Pin-tailed Manakin	Least Concern	Dead	Adult	Male	2011	September	14	Exact	-20.1	-43.49	Precise	Catas Altas	Minas Gerais	Brazil	Present	Unknown	Reflective	By chance
515	Passeriformes	Tyrannidae	Knipolegus	Knipolegus nigerrimus	Velvety Black-tyrant	Least Concern	Dead	Juvenile	Female	2011	June	24	Exact	-20.1	-43.49	Precise	Catas Altas	Minas Gerais	Brazil	Present	Unknown	Reflective	By chance
516	Passeriformes	Turdidae	Turdus	Turdus rufiventris	Rufous-bellied Thrush	Least Concern	Dead	Unknown	Unknown	2010	December	24	Exact	-20.1	-43.49	Precise	Catas Altas	Minas Gerais	Brazil	Present	Unknown	Reflective	By chance
517	Passeriformes	Thraupidae	Thraupis	Thraupis sayaca	Sayaca Tanager	Least Concern	Dead	Adult	Female	2010	September	2	Exact	-20.1	-43.49	Precise	Catas Altas	Minas Gerais	Brazil	Present	Unknown	Reflective	By chance
518	Passeriformes	Thraupidae	Stilpnia	Stilpnia cayana	Burnished-buff Tanager	Least Concern	Dead	Adult	Male	2011	Unknown	Unknown	Approximate	-20.1	-43.49	Precise	Catas Altas	Minas Gerais	Brazil	Present	Unknown	Reflective	By chance
519	Passeriformes	Turdidae	Turdus	Turdus albicollis	White-necked Thrush	Least Concern	Dead	Adult	Male	2011	July	17	Exact	-20.1	-43.49	Precise	Catas Altas	Minas Gerais	Brazil	Present	Unknown	Reflective	By chance
520	Passeriformes	Thraupidae	Tersina	Tersina viridis	Swallow Tanager	Least Concern	Dead	Adult	Male	2011	April	28	Exact	-20.1	-43.49	Precise	Catas Altas	Minas Gerais	Brazil	Present	Unknown	Reflective	By chance
521	Columbiformes	Columbidae	Geotrygon	Geotrygon montana	Ruddy Quail-dove	Least Concern	Dead	Adult	Male	2010	June	28	Exact	-20.1	-43.49	Precise	Catas Altas	Minas Gerais	Brazil	Present	Unknown	Reflective	By chance
522	Apodiformes	Trochilidae	Chionomesa	Chionomesa lactea	Sapphire-spangled Emerald	Least Concern	Dead	Unknown	Unknown	2010	June	16	Exact	-20.1	-43.49	Precise	Catas Altas	Minas Gerais	Brazil	Present	Unknown	Reflective	By chance
523	Passeriformes	Tyrannidae	Mionectes	Mionectes rufiventris	Gray-hooded Flycatcher	Least Concern	Dead	Adult	Female	2010	June	16	Exact	-20.1	-43.49	Precise	Catas Altas	Minas Gerais	Brazil	Present	Unknown	Reflective	By chance
524	Passeriformes	Thraupidae	Tachyphonus	Tachyphonus coronatus	Ruby-crowned Tanager	Least Concern	Dead	Adult	Male	2011	April	28	Exact	-20.1	-43.49	Precise	Catas Altas	Minas Gerais	Brazil	Present	Unknown	Reflective	By chance
525	Passeriformes	Turdidae	Turdus	Turdus albicollis	White-necked Thrush	Least Concern	Dead	Unknown	Unknown	2011	December	Unknown	Approximate	-20.1	-43.49	Precise	Catas Altas	Minas Gerais	Brazil	Present	Unknown	Reflective	By chance
526	Columbiformes	Columbidae	Patagioenas	Patagioenas plumbea	Plumbeous Pigeon	Least Concern	Dead	Adult	Male	2011	December	Unknown	Approximate	-20.1	-43.49	Precise	Catas Altas	Minas Gerais	Brazil	Present	Unknown	Reflective	By chance
527	Passeriformes	Tyrannidae	Mionectes	Mionectes rufiventris	Gray-hooded Flycatcher	Least Concern	Dead	Adult	Male	2011	November	18	Exact	-20.1	-43.49	Precise	Catas Altas	Minas Gerais	Brazil	Present	Unknown	Reflective	By chance
528	Passeriformes	Hirundinidae	Pygochelidon	Pygochelidon cyanoleuca	Blue-and-white Swallow	Least Concern	Dead	Unknown	Unknown	2012	January	28	Exact	-20.1	-43.49	Precise	Catas Altas	Minas Gerais	Brazil	Present	Unknown	Reflective	By chance
529	Caprimulgiformes	Caprimulgidae	Systellura	Systellura longirostris	Band-winged Nightjar	Least Concern	Dead	Adult	Female	2009	March	7	Exact	-20.1	-43.49	Precise	Catas Altas	Minas Gerais	Brazil	Present	Unknown	Reflective	By chance
530	Apodiformes	Trochilidae	Colibri	Colibri serrirostris	White-vented Violet-ear	Least Concern	Dead	Unknown	Unknown	2004	April	5	Exact	-20.1	-43.49	Precise	Catas Altas	Minas Gerais	Brazil	Present	Unknown	Reflective	By chance
531	Apodiformes	Trochilidae	Chionomesa	Chionomesa lactea	Sapphire-spangled Emerald	Least Concern	Dead	Adult	Male	2008	June	Unknown	Approximate	-20.1	-43.49	Precise	Catas Altas	Minas Gerais	Brazil	Present	Unknown	Reflective	By chance
532	Apodiformes	Trochilidae	Calliphlox	Calliphlox amethystina	Amethyst Woodstar	Least Concern	Dead	Juvenile	Male	2009	Unknown	Unknown	Approximate	-20.1	-43.49	Precise	Catas Altas	Minas Gerais	Brazil	Present	Unknown	Reflective	By chance
533	Apodiformes	Trochilidae	Phaethornis	Phaethornis eurynome	Scale-throated Hermit	Least Concern	Dead	Unknown	Unknown	2008	June	Unknown	Approximate	-20.1	-43.49	Precise	Catas Altas	Minas Gerais	Brazil	Present	Unknown	Reflective	By chance
534	Apodiformes	Trochilidae	Thalurania	Thalurania glaucopis	Violet-capped Woodnymph	Least Concern	Dead	Adult	Male	2008	June	Unknown	Approximate	-20.1	-43.49	Precise	Catas Altas	Minas Gerais	Brazil	Present	Unknown	Reflective	By chance
535	Columbiformes	Columbidae	Patagioenas	Patagioenas plumbea	Plumbeous Pigeon	Least Concern	Dead	Adult	Male	2012	Unknown	Unknown	Approximate	-20.1	-43.49	Precise	Catas Altas	Minas Gerais	Brazil	Present	Unknown	Reflective	By chance
536	Passeriformes	Hirundinidae	Pygochelidon	Pygochelidon cyanoleuca	Blue-and-white Swallow	Least Concern	Dead	Adult	Male	2011	October	11	Exact	-20.1	-43.49	Precise	Catas Altas	Minas Gerais	Brazil	Present	Unknown	Reflective	By chance
537	Columbiformes	Columbidae	Patagioenas	Patagioenas plumbea	Plumbeous Pigeon	Least Concern	Dead	Adult	Male	2012	April	11	Exact	-20.1	-43.49	Precise	Catas Altas	Minas Gerais	Brazil	Present	Unknown	Reflective	By chance
538	Passeriformes	Thraupidae	Haplospiza	Haplospiza unicolor	Uniform Finch	Least Concern	Dead	Juvenile	Male	2010	July	25	Exact	-20.1	-43.49	Precise	Catas Altas	Minas Gerais	Brazil	Present	Unknown	Reflective	By chance
539	Passeriformes	Tyrannidae	Mionectes	Mionectes rufiventris	Gray-hooded Flycatcher	Least Concern	Dead	Adult	Female	2011	June	7	Exact	-20.1	-43.49	Precise	Catas Altas	Minas Gerais	Brazil	Present	Unknown	Reflective	By chance
540	Passeriformes	Pipridae	Chiroxiphia	Chiroxiphia caudata	Swallow-tailed Manakin	Least Concern	Dead	Adult	Male	2011	June	7	Exact	-20.1	-43.49	Precise	Catas Altas	Minas Gerais	Brazil	Present	Unknown	Reflective	By chance
541	Passeriformes	Thraupidae	Haplospiza	Haplospiza unicolor	Uniform Finch	Least Concern	Dead	Juvenile	Male	2011	April	28	Exact	-20.1	-43.49	Precise	Catas Altas	Minas Gerais	Brazil	Present	Unknown	Reflective	By chance
542	Columbiformes	Columbidae	Patagioenas	Patagioenas plumbea	Plumbeous Pigeon	Least Concern	Dead	Adult	Female	2012	December	Unknown	Approximate	-20.1	-43.49	Precise	Catas Altas	Minas Gerais	Brazil	Present	Unknown	Reflective	By chance
543	Columbiformes	Columbidae	Leptotila	Leptotila verreauxi	White-tipped Dove	Least Concern	Dead	Adult	Male	2012	January	17	Exact	-20.1	-43.49	Precise	Catas Altas	Minas Gerais	Brazil	Present	Unknown	Reflective	By chance
544	Passeriformes	Hirundinidae	Pygochelidon	Pygochelidon cyanoleuca	Blue-and-white Swallow	Least Concern	Dead	Unknown	Unknown	2011	December	26	Exact	-20.1	-43.49	Precise	Catas Altas	Minas Gerais	Brazil	Present	Unknown	Reflective	By chance
545	Passeriformes	Hirundinidae	Pygochelidon	Pygochelidon cyanoleuca	Blue-and-white Swallow	Least Concern	Dead	Unknown	Unknown	2011	December	Unknown	Approximate	-20.1	-43.49	Precise	Catas Altas	Minas Gerais	Brazil	Present	Unknown	Reflective	By chance
546	Passeriformes	Hirundinidae	Pygochelidon	Pygochelidon cyanoleuca	Blue-and-white Swallow	Least Concern	Dead	Adult	Male	2011	December	Unknown	Approximate	-20.1	-43.49	Precise	Catas Altas	Minas Gerais	Brazil	Present	Unknown	Reflective	By chance
547	Passeriformes	Icteriidae	Cacicus	Cacicus haemorrhous	Red-rumped Cacique	Least Concern	Dead	Adult	Female	2012	November	3	Exact	-20.1	-43.49	Precise	Catas Altas	Minas Gerais	Brazil	Present	Unknown	Reflective	By chance
548	Columbiformes	Columbidae	Patagioenas	Patagioenas plumbea	Plumbeous Pigeon	Least Concern	Dead	Adult	Female	2012	October	Unknown	Approximate	-20.1	-43.49	Precise	Catas Altas	Minas Gerais	Brazil	Present	Unknown	Reflective	By chance
549	Passeriformes	Turdidae	Turdus	Turdus subalaris	Blacksmith Thrush	Least Concern	Dead	Adult	Male	2013	Unknown	Unknown	Approximate	-20.1	-43.49	Precise	Catas Altas	Minas Gerais	Brazil	Present	Unknown	Reflective	By chance
550	Passeriformes	Thraupidae	Coryphospingus	Coryphospingus pileatus	Pileated Finch	Least Concern	Dead	Adult	Male	2014	July	10	Exact	-19.99	-43.86	Precise	Nova Lima	Minas Gerais	Brazil	None	Low-rise	Unknown	By chance
551	Passeriformes	Tyrannidae	Mionectes	Mionectes rufiventris	Gray-hooded Flycatcher	Least Concern	Dead	Unknown	Unknown	2012	August	23	Exact	-20.1	-43.49	Precise	Catas Altas	Minas Gerais	Brazil	Present	Unknown	Reflective	By chance
552	Passeriformes	Turdidae	Turdus	Turdus flavipes	Yellow-legged Thrush	Least Concern	Dead	Unknown	Unknown	2012	June	10	Exact	-20.1	-43.49	Precise	Catas Altas	Minas Gerais	Brazil	Present	Unknown	Reflective	By chance
553	Passeriformes	Pipridae	Ilicura	Ilicura militaris	Pin-tailed Manakin	Least Concern	Dead	Unknown	Unknown	2012	December	5	Exact	-20.1	-43.49	Precise	Catas Altas	Minas Gerais	Brazil	Present	Unknown	Reflective	By chance
554	Columbiformes	Columbidae	Columba	Columba livia	Rock Pigeon	Least Concern	Alive	Unknown	Unknown	2020	November	17	Exact	-34.62	-58.57	Precise	Buenos Aires	Buenos Aires	Argentina	None	Unknown	Unknown	By chance
555	Passeriformes	Fringillidae	Chlorophonia	Chlorophonia cyanea	Blue-naped Chlorophonia	Least Concern	Dead	Unknown	Unknown	2012	May	10	Exact	-20.1	-43.49	Precise	Catas Altas	Minas Gerais	Brazil	Present	Unknown	Reflective	By chance
556	Passeriformes	Turdidae	Turdus	Turdus rufiventris	Rufous-bellied Thrush	Least Concern	Dead	Adult	Male	2014	March	23	Exact	-19.99	-43.86	Precise	Nova Lima	Minas Gerais	Brazil	None	Low-rise	Unknown	By chance
557	Passeriformes	Thraupidae	Thraupis	Thraupis sayaca	Sayaca Tanager	Least Concern	Dead	Adult	Male	2014	March	16	Exact	-19.99	-43.86	Precise	Nova Lima	Minas Gerais	Brazil	None	Low-rise	Unknown	By chance
558	Apodiformes	Trochilidae	Clytolaema	Clytolaema rubricauda	Brazilian Ruby	Least Concern	Dead	Adult	Male	2015	October	11	Exact	-20.1	-43.49	Precise	Catas Altas	Minas Gerais	Brazil	Present	Unknown	Reflective	By chance
559	Passeriformes	Cotingidae	Phibalura	Phibalura flavirostris	Swallow-tailed Cotinga	Least Concern	Dead	Adult	Male	2015	November	23	Exact	-20.1	-43.49	Precise	Catas Altas	Minas Gerais	Brazil	Present	Unknown	Reflective	By chance
560	Passeriformes	Thraupidae	Stilpnia	Stilpnia cayana	Burnished-buff Tanager	Least Concern	Dead	Adult	Female	2014	May	25	Exact	-19.33	-43.62	Precise	Santana do Riacho	Minas Gerais	Brazil	None	Low-rise	Unknown	By chance
561	Passeriformes	Troglodytidae	Troglodytes	Troglodytes aedon	House Wren	Least Concern	Dead	Adult	Male	2015	October	9	Exact	-20.1	-43.49	Precise	Catas Altas	Minas Gerais	Brazil	Present	Unknown	Reflective	By chance
562	Passeriformes	Thraupidae	Sporophila	Sporophila ardesiaca	Dubois's Seedeater	Least Concern	Dead	Adult	Male	2015	October	7	Exact	-20.1	-43.49	Precise	Catas Altas	Minas Gerais	Brazil	Present	Unknown	Reflective	By chance
563	Passeriformes	Conopophagidae	Conopophaga	Conopophaga lineata	Rufous Gnateater	Least Concern	Dead	Unknown	Unknown	2015	October	5	Exact	-20.1	-43.49	Precise	Catas Altas	Minas Gerais	Brazil	Present	Unknown	Reflective	By chance
564	Passeriformes	Thraupidae	Coryphospingus	Coryphospingus pileatus	Pileated Finch	Least Concern	Dead	Unknown	Unknown	2016	February	26	Exact	-19.99	-43.86	Precise	Nova Lima	Minas Gerais	Brazil	None	Low-rise	Unknown	By chance
565	Passeriformes	Thraupidae	Trichothraupis	Trichothraupis melanops	Black-goggled Tanager	Least Concern	Dead	Unknown	Unknown	2015	September	9	Exact	-19.99	-43.86	Precise	Nova Lima	Minas Gerais	Brazil	None	Low-rise	Unknown	By chance
566	Passeriformes	Tyrannidae	Camptostoma	Camptostoma obsoletum	Southern Beardless-Tyrannulet	Least Concern	Dead	Unknown	Unknown	2015	October	8	Exact	-20.1	-43.49	Precise	Catas Altas	Minas Gerais	Brazil	Present	Unknown	Reflective	By chance
567	Passeriformes	Thraupidae	Coeraba	Coereba flaveola	Bananaquit	Least Concern	Dead	Unknown	Female	2016	March	29	Exact	-19.99	-43.86	Precise	Nova Lima	Minas Gerais	Brazil	None	Low-rise	Unknown	By chance
568	Passeriformes	Thraupidae	Sicalis	Sicalis flaveola	Saffron Finch	Least Concern	Dead	Unknown	Female	2016	March	9	Exact	-19.99	-43.86	Precise	Nova Lima	Minas Gerais	Brazil	None	Low-rise	Unknown	By chance
569	Passeriformes	Thraupidae	Coryphospingus	Coryphospingus pileatus	Pileated Finch	Least Concern	Dead	Unknown	Female	2016	June	29	Exact	-19.99	-43.86	Precise	Nova Lima	Minas Gerais	Brazil	None	Low-rise	Unknown	By chance
570	Gruiformes	Rallidae	Aramides	Aramides saracura	Slaty-breasted Wood-Rail	Least Concern	Dead	Adult	Male	2016	November	3	Exact	-20.1	-43.49	Precise	Catas Altas	Minas Gerais	Brazil	None	Low-rise	Unknown	By chance
571	Galliformes	Cracidae	Penelope	Penelope obscura	Dusky-legged Guan	Least Concern	Dead	Adult	Female	2016	May	Unknown	Approximate	-20.1	-43.49	Precise	Catas Altas	Minas Gerais	Brazil	None	Unknown	Reflective	By chance
572	Passeriformes	Turdidae	Turdus	Turdus amaurochalinus	Creamy-bellied Thrush	Least Concern	Dead	Adult	Female	2017	May	31	Exact	-19.92	-43.99	Precise	Belo Horizonte	Minas Gerais	Brazil	None	Taller	Unknown	By chance
573	Columbiformes	Columbidae	Patagioenas	Patagioenas plumbea	Plumbeous Pigeon	Least Concern	Dead	Unknown	Unknown	2015	November	27	Exact	-20.1	-43.49	Precise	Catas Altas	Minas Gerais	Brazil	Present	Unknown	Reflective	By chance
574	Columbiformes	Columbidae	Patagioenas	Patagioenas plumbea	Plumbeous Pigeon	Least Concern	Dead	Adult	Male	2015	September	30	Exact	-20.1	-43.49	Precise	Catas Altas	Minas Gerais	Brazil	Present	Unknown	Reflective	By chance
575	Columbiformes	Columbidae	Patagioenas	Patagioenas plumbea	Plumbeous Pigeon	Least Concern	Dead	Unknown	Female	2015	Unknown	Unknown	Approximate	-20.1	-43.49	Precise	Catas Altas	Minas Gerais	Brazil	Present	Unknown	Reflective	By chance
576	Columbiformes	Columbidae	Patagioenas	Patagioenas plumbea	Plumbeous Pigeon	Least Concern	Dead	Adult	Male	2015	September	11	Exact	-20.1	-43.49	Precise	Catas Altas	Minas Gerais	Brazil	Present	Unknown	Reflective	By chance
577	Columbiformes	Columbidae	Patagioenas	Patagioenas plumbea	Plumbeous Pigeon	Least Concern	Dead	Unknown	Unknown	2013	Unknown	Unknown	Approximate	-20.1	-43.49	Precise	Catas Altas	Minas Gerais	Brazil	Present	Unknown	Reflective	By chance
578	Columbiformes	Columbidae	Patagioenas	Patagioenas plumbea	Plumbeous Pigeon	Least Concern	Dead	Adult	Male	2015	August	24	Exact	-20.1	-43.49	Precise	Catas Altas	Minas Gerais	Brazil	Present	Unknown	Reflective	By chance
579	Passeriformes	Passerellidae	Arremon	Arremon flavirostris	Saffron-billed Sparrow	Least Concern	Dead	Unknown	Unknown	2017	January	5	Exact	-19.99	-43.86	Precise	Nova Lima	Minas Gerais	Brazil	None	Low-rise	Unknown	By chance
580	Passeriformes	Turdidae	Turdus	Turdus albicollis	White-necked Thrush	Least Concern	Dead	Unknown	Unknown	2016	March	6	Exact	-20.1	-43.49	Precise	Catas Altas	Minas Gerais	Brazil	Present	Unknown	Reflective	By chance
581	Columbiformes	Columbidae	Patagioenas	Patagioenas plumbea	Plumbeous Pigeon	Least Concern	Dead	Adult	Female	2017	December	13	Exact	-20.1	-43.49	Precise	Catas Altas	Minas Gerais	Brazil	Present	Unknown	Reflective	By chance
582	Columbiformes	Columbidae	Patagioenas	Patagioenas plumbea	Plumbeous Pigeon	Least Concern	Dead	Adult	Male	2018	March	31	Exact	-20.1	-43.49	Precise	Catas Altas	Minas Gerais	Brazil	Present	Unknown	Reflective	By chance
583	Columbiformes	Columbidae	Leptotila	Leptotila verreauxi	White-tipped Dove	Least Concern	Dead	Adult	Male	2018	April	22	Exact	-20	-43.47	Precise	Santa Barbara	Minas Gerais	Brazil	None	Low-rise	Unknown	By chance
584	Gruiformes	Rallidae	Porphyrio	Porphyrio martinica	Purple Gallinule	Least Concern	Dead	Adult	Female	2018	April	2	Exact	-19.63	-43.96	Precise	Confins	Minas Gerais	Brazil	None	Taller	Unknown	By chance
585	Caprimulgiformes	Caprimulgidae	Setopagis	Setopagis parvula	Little Nightjar	Least Concern	Dead	Adult	Male	2017	December	18	Exact	-19.63	-43.96	Precise	Confins	Minas Gerais	Brazil	None	Taller	Unknown	By chance
586	Passeriformes	Thraupidae	Tersina	Tersina viridis	Swallow Tanager	Least Concern	Dead	Adult	Female	2018	July	12	Exact	-19.94	-43.95	Precise	Belo Horizonte	Minas Gerais	Brazil	None	Taller	Unknown	By chance
587	Columbiformes	Columbidae	Patagioenas	Patagioenas picazuro	Picazuro Pigeon	Least Concern	Dead	Unknown	Unknown	2018	January	21	Exact	-20	-43.47	Precise	Santa Barbara	Minas Gerais	Brazil	None	Low-rise	Unknown	By chance
588	Passeriformes	Thraupidae	Thraupis	Thraupis palmarum	Palm Tanager	Least Concern	Dead	Unknown	Unknown	2018	June	26	Exact	-20.1	-43.49	Precise	Catas Altas	Minas Gerais	Brazil	Present	Unknown	Reflective	By chance
589	Apodiformes	Apodidae	Chaetura	Chaetura meridionalis	Sick's Swift	Least Concern	Dead	Adult	Female	2018	October	31	Exact	-19.63	-43.97	Precise	Confins	Minas Gerais	Brazil	None	Taller	Unknown	By chance
590	Columbiformes	Columbidae	Patagioenas	Patagioenas plumbea	Plumbeous Pigeon	Least Concern	Dead	Adult	Female	2018	September	24	Exact	-20.1	-43.49	Precise	Catas Altas	Minas Gerais	Brazil	Present	Unknown	Reflective	By chance
591	Columbiformes	Columbidae	Patagioenas	Patagioenas plumbea	Plumbeous Pigeon	Least Concern	Dead	Adult	Male	2018	November	14	Exact	-20.1	-43.49	Precise	Catas Altas	Minas Gerais	Brazil	Present	Unknown	Reflective	By chance
592	Columbiformes	Columbidae	Patagioenas	Patagioenas plumbea	Plumbeous Pigeon	Least Concern	Dead	Adult	Female	2018	October	29	Exact	-20.1	-43.49	Precise	Catas Altas	Minas Gerais	Brazil	Present	Unknown	Reflective	By chance
593	Passeriformes	Hirundinidae	Pygochelidon	Pygochelidon cyanoleuca	Blue-and-white Swallow	Least Concern	Dead	Adult	Male	2018	Unknown	Unknown	Approximate	-20.1	-43.49	Precise	Catas Altas	Minas Gerais	Brazil	Present	Unknown	Reflective	By chance
594	Passeriformes	Tyrannidae	Myiodynastes	Myiodynastes maculatus	Streaked Flycatcher	Least Concern	Dead	Adult	Male	2018	November	14	Exact	-20.1	-43.49	Precise	Catas Altas	Minas Gerais	Brazil	Present	Unknown	Reflective	By chance
595	Columbiformes	Columbidae	Patagioenas	Patagioenas plumbea	Plumbeous Pigeon	Least Concern	Dead	Adult	Female	2018	November	16	Exact	-20.1	-43.49	Precise	Catas Altas	Minas Gerais	Brazil	Present	Unknown	Reflective	By chance
596	Columbiformes	Columbidae	Patagioenas	Patagioenas plumbea	Plumbeous Pigeon	Least Concern	Dead	Juvenile	Unknown	2018	Unknown	Unknown	Approximate	-20.1	-43.49	Precise	Catas Altas	Minas Gerais	Brazil	Present	Unknown	Reflective	By chance
597	Passeriformes	Thraupidae	Sicalis	Sicalis flaveola	Saffron Finch	Least Concern	Dead	Unknown	Unknown	2012	May	5	Exact	-20.1	-43.49	Precise	Catas Altas	Minas Gerais	Brazil	Present	Unknown	Reflective	By chance
598	Coraciiformes	Alcedinidae	Chloroceryle	Chloroceryle americana	Green Kingfisher	Least Concern	Dead	Adult	Male	2018	December	26	Exact	-20	-43.47	Precise	Santa Barbara	Minas Gerais	Brazil	None	Low-rise	Unknown	By chance
599	Passeriformes	Thraupidae	Thraupis	Thraupis palmarum	Palm Tanager	Least Concern	Dead	Unknown	Unknown	2018	November	24	Exact	-20.1	-43.49	Precise	Catas Altas	Minas Gerais	Brazil	Present	Unknown	Reflective	By chance
600	Columbiformes	Columbidae	Patagioenas	Patagioenas plumbea	Plumbeous Pigeon	Least Concern	Dead	Unknown	Unknown	2018	August	12	Exact	-20.1	-43.49	Precise	Catas Altas	Minas Gerais	Brazil	Present	Unknown	Reflective	By chance
601	Passeriformes	Thraupidae	Tangara	Tangara cyanoventris	Gilt-edged Tanager	Least Concern	Dead	Unknown	Unknown	2019	April	1	Exact	-20.1	-43.49	Precise	Catas Altas	Minas Gerais	Brazil	Present	Unknown	Reflective	By chance
602	Passeriformes	Furnariidae	Xiphorhynchus	Xiphorhynchus fuscus	Lesser Woodcreeper	Least Concern	Dead	Unknown	Unknown	2019	January	20	Exact	-20.1	-43.49	Precise	Catas Altas	Minas Gerais	Brazil	Present	Unknown	Reflective	By chance
603	Passeriformes	Thraupidae	Dacnis	Dacnis cayana	Blue Dacnis	Least Concern	Dead	Unknown	Male	2019	April	28	Exact	-20.1	-43.49	Precise	Catas Altas	Minas Gerais	Brazil	Present	Unknown	Reflective	By chance
604	Passeriformes	Thraupidae	Coeraba	Coereba flaveola	Bananaquit	Least Concern	Dead	Unknown	Unknown	2019	May	14	Exact	-20.1	-43.49	Precise	Catas Altas	Minas Gerais	Brazil	Present	Unknown	Reflective	By chance
605	Passeriformes	Hirundinidae	Progne	Progne chalybea	Gray-breasted Martin	Least Concern	Dead	Unknown	Female	2019	January	13	Exact	-19.63	-43.96	Precise	Confins	Minas Gerais	Brazil	None	Taller	Unknown	By chance
606	Passeriformes	Fringillidae	Chlorophonia	Chlorophonia cyanea	Blue-naped Chlorophonia	Least Concern	Dead	Adult	Male	2019	June	27	Exact	-20.1	-43.49	Precise	Catas Altas	Minas Gerais	Brazil	Present	Unknown	Reflective	By chance
607	Passeriformes	Fringillidae	Chlorophonia	Chlorophonia cyanea	Blue-naped Chlorophonia	Least Concern	Dead	Adult	Female	2019	June	27	Exact	-20.1	-43.49	Precise	Catas Altas	Minas Gerais	Brazil	Present	Unknown	Reflective	By chance
608	Passeriformes	Fringillidae	Chlorophonia	Chlorophonia cyanea	Blue-naped Chlorophonia	Least Concern	Dead	Adult	Male	2019	June	27	Exact	-20.1	-43.49	Precise	Catas Altas	Minas Gerais	Brazil	Present	Unknown	Reflective	By chance
609	Passeriformes	Fringillidae	Chlorophonia	Chlorophonia cyanea	Blue-naped Chlorophonia	Least Concern	Dead	Adult	Male	2019	June	27	Exact	-20.1	-43.49	Precise	Catas Altas	Minas Gerais	Brazil	Present	Unknown	Reflective	By chance
610	Passeriformes	Fringillidae	Chlorophonia	Chlorophonia cyanea	Blue-naped Chlorophonia	Least Concern	Dead	Adult	Male	2019	June	27	Exact	-20.1	-43.49	Precise	Catas Altas	Minas Gerais	Brazil	Present	Unknown	Reflective	By chance
611	Passeriformes	Thraupidae	Tangara	Tangara cyanoventris	Gilt-edged Tanager	Least Concern	Dead	Adult	Male	2019	July	27	Exact	-20.1	-43.49	Precise	Catas Altas	Minas Gerais	Brazil	Present	Unknown	Reflective	By chance
612	Passeriformes	Thraupidae	Thraupis	Thraupis ornata	Golden-chevroned Tanager	Least Concern	Dead	Adult	Male	2019	August	3	Exact	-20.1	-43.49	Precise	Catas Altas	Minas Gerais	Brazil	Present	Unknown	Reflective	By chance
613	Psittaciformes	Psittacidae	Triclaria	Triclaria malachitacea	Blue-bellied Parrot	Least Concern	Dead	Adult	Male	2019	June	3	Exact	-20.38	-40.65	Precise	Domingos Martins	Espirito Santo	Brazil	Unknown	Unknown	Unknown	By chance
614	Apodiformes	Trochilidae	Campylopterus	Campylopterus largipennis	Grey-breasted Sabrewing	Least Concern	Dead	Adult	Male	2019	September	4	Exact	-20.1	-43.49	Precise	Catas Altas	Minas Gerais	Brazil	Present	Unknown	Reflective	By chance
615	Passeriformes	Turdidae	Turdus	Turdus subalaris	Blacksmith Thrush	Least Concern	Dead	Adult	Male	2019	August	18	Exact	-20.1	-43.49	Precise	Catas Altas	Minas Gerais	Brazil	Present	Unknown	Reflective	By chance
616	Apodiformes	Trochilidae	Thalurania	Thalurania glaucopis	Violet-capped Woodnymph	Least Concern	Dead	Adult	Female	2019	September	21	Exact	-20.1	-43.49	Precise	Catas Altas	Minas Gerais	Brazil	Present	Unknown	Reflective	By chance
617	Apodiformes	Trochilidae	Phaethornis	Phaethornis eurynome	Scale-throated Hermit	Least Concern	Dead	Unknown	Unknown	2019	April	17	Exact	-20.1	-43.49	Precise	Catas Altas	Minas Gerais	Brazil	Present	Unknown	Reflective	By chance
618	Psittaciformes	Psittacidae	Brotogeris	Brotogeris chiriri	Yellow-chevroned Parakeet	Least Concern	Dead	Unknown	Unknown	2019	October	12	Exact	-19.99	-44.04	Precise	Belo Horizonte	Minas Gerais	Brazil	None	Taller	Unknown	By chance
619	Passeriformes	Thraupidae	Thraupis	Thraupis palmarum	Palm Tanager	Least Concern	Dead	Adult	Male	2019	June	22	Exact	-20.1	-43.49	Precise	Catas Altas	Minas Gerais	Brazil	Present	Unknown	Reflective	By chance
620	Passeriformes	Tyrannidae	Phyllomyias	Phyllomyias fasciatus	Planalto Tyrannulet	Least Concern	Dead	Unknown	Unknown	2019	July	6	Exact	-20.1	-43.49	Precise	Catas Altas	Minas Gerais	Brazil	Present	Unknown	Reflective	By chance
621	Columbiformes	Columbidae	Patagioenas	Patagioenas picazuro	Picazuro Pigeon	Least Concern	Dead	Adult	Female	2019	July	5	Exact	-19.63	-43.96	Precise	Confins	Minas Gerais	Brazil	None	Taller	Unknown	By chance
622	Piciformes	Picidae	Colaptes	Colaptes melanochloros	Green-barred Woodpecker	Least Concern	Dead	Unknown	Unknown	2019	May	28	Exact	-19.64	-43.96	Precise	Confins	Minas Gerais	Brazil	None	Taller	Unknown	By chance
623	Passeriformes	Turdidae	Turdus	Turdus flavipes	Yellow-legged Thrush	Least Concern	Dead	Unknown	Male	2019	June	5	Exact	-20.1	-43.49	Precise	Catas Altas	Minas Gerais	Brazil	Present	Unknown	Reflective	By chance
624	Passeriformes	Turdidae	Turdus	Turdus leucomelas	Pale-breasted Thrush	Least Concern	Dead	Adult	Male	2019	September	7	Exact	-19.83	-43.95	Precise	Belo Horizonte	Minas Gerais	Brazil	None	Taller	Unknown	By chance
625	Columbiformes	Columbidae	Patagioenas	Patagioenas plumbea	Plumbeous Pigeon	Least Concern	Dead	Unknown	Unknown	2019	September	15	Exact	-20.1	-43.49	Precise	Catas Altas	Minas Gerais	Brazil	Present	Unknown	Reflective	By chance
626	Columbiformes	Columbidae	Geotrygon	Geotrygon montana	Ruddy Quail-dove	Least Concern	Dead	Adult	Female	2019	June	15	Exact	-20.1	-43.49	Precise	Catas Altas	Minas Gerais	Brazil	Present	Unknown	Reflective	By chance
627	Passeriformes	Thraupidae	Tersina	Tersina viridis	Swallow Tanager	Least Concern	Dead	Unknown	Female	1999	February	19	Exact	-19.93	-43.93	Precise	Belo Horizonte	Minas Gerais	Brazil	None	Taller	Unknown	By chance
628	Passeriformes	Thraupidae	Tersina	Tersina viridis	Swallow Tanager	Least Concern	Dead	Unknown	Male	1999	March	21	Exact	-19.93	-43.93	Precise	Belo Horizonte	Minas Gerais	Brazil	None	Taller	Unknown	By chance
629	Passeriformes	Thraupidae	Thraupis	Thraupis ornata	Golden-chevroned Tanager	Least Concern	Dead	Unknown	Male	2000	February	18	Exact	-20.1	-43.49	Precise	Catas Altas	Minas Gerais	Brazil	Present	Unknown	Reflective	By chance
630	Passeriformes	Thraupidae	Tersina	Tersina viridis	Swallow Tanager	Least Concern	Dead	Unknown	Male	1999	August	20	Exact	-19.93	-43.93	Precise	Belo Horizonte	Minas Gerais	Brazil	None	Taller	Unknown	By chance
631	Passeriformes	Thraupidae	Tersina	Tersina viridis	Swallow Tanager	Least Concern	Dead	Unknown	Unknown	2000	May	3	Exact	-19.93	-43.93	Precise	Belo Horizonte	Minas Gerais	Brazil	None	Taller	Unknown	By chance
632	Passeriformes	Thraupidae	Tersina	Tersina viridis	Swallow Tanager	Least Concern	Dead	Unknown	Male	2002	July	9	Exact	-19.93	-43.93	Precise	Belo Horizonte	Minas Gerais	Brazil	None	Taller	Unknown	By chance
633	Passeriformes	Thraupidae	Tersina	Tersina viridis	Swallow Tanager	Least Concern	Dead	Unknown	Male	2003	May	Unknown	Approximate	-19.93	-43.93	Precise	Belo Horizonte	Minas Gerais	Brazil	None	Taller	Unknown	By chance
634	Passeriformes	Thraupidae	Haplospiza	Haplospiza unicolor	Uniform Finch	Least Concern	Dead	Unknown	Unknown	2003	Unknown	Unknown	Approximate	-20.1	-43.49	Precise	Catas Altas	Minas Gerais	Brazil	Present	Unknown	Reflective	By chance
635	Passeriformes	Pipridae	Chiroxiphia	Chiroxiphia caudata	Swallow-tailed Manakin	Least Concern	Dead	Unknown	Unknown	2003	Unknown	Unknown	Approximate	-20.1	-43.49	Precise	Catas Altas	Minas Gerais	Brazil	Present	Unknown	Reflective	By chance
636	Psittaciformes	Psittacidae	Psittacara	Psittacara leucophthalmus	White-eyed Parakeet	Least Concern	Dead	Unknown	Female	2003	Unknown	Unknown	Approximate	-20.1	-43.49	Precise	Catas Altas	Minas Gerais	Brazil	Present	Unknown	Reflective	By chance
637	Passeriformes	Thraupidae	Dacnis	Dacnis cayana	Blue Dacnis	Least Concern	Dead	Unknown	Unknown	2003	Unknown	Unknown	Approximate	-20.1	-43.49	Precise	Catas Altas	Minas Gerais	Brazil	Present	Unknown	Reflective	By chance
638	Passeriformes	Thraupidae	Dacnis	Dacnis cayana	Blue Dacnis	Least Concern	Dead	Unknown	Male	2003	Unknown	Unknown	Approximate	-20.1	-43.49	Precise	Catas Altas	Minas Gerais	Brazil	Present	Unknown	Reflective	By chance
639	Passeriformes	Tyrannidae	Pitangus	Pitangus sulphuratus	Great Kiskadee	Least Concern	Dead	Unknown	Female	2003	Unknown	Unknown	Approximate	-20.1	-43.49	Precise	Catas Altas	Minas Gerais	Brazil	Present	Unknown	Reflective	By chance
640	Apodiformes	Trochilidae	Clytolaema	Clytolaema rubricauda	Brazilian Ruby	Least Concern	Dead	Unknown	Male	2003	Unknown	Unknown	Approximate	-20.1	-43.49	Precise	Catas Altas	Minas Gerais	Brazil	Present	Unknown	Reflective	By chance
641	Passeriformes	Thraupidae	Thraupis	Thraupis ornata	Golden-chevroned Tanager	Least Concern	Dead	Unknown	Male	2003	Unknown	Unknown	Approximate	-20.1	-43.49	Precise	Catas Altas	Minas Gerais	Brazil	Present	Unknown	Reflective	By chance
642	Passeriformes	Thraupidae	Tersina	Tersina viridis	Swallow Tanager	Least Concern	Dead	Unknown	Male	2003	July	Unknown	Approximate	-19.93	-43.93	Precise	Belo Horizonte	Minas Gerais	Brazil	None	Taller	Unknown	By chance
643	Passeriformes	Tyrannidae	Knipolegus	Knipolegus nigerrimus	Velvety Black-tyrant	Least Concern	Dead	Unknown	Male	2004	June	6	Exact	-20.1	-43.49	Precise	Catas Altas	Minas Gerais	Brazil	Present	Unknown	Reflective	By chance
644	Passeriformes	Thraupidae	Tersina	Tersina viridis	Swallow Tanager	Least Concern	Dead	Unknown	Unknown	2004	July	25	Exact	-19.93	-43.93	Precise	Belo Horizonte	Minas Gerais	Brazil	None	Taller	Unknown	By chance
645	Passeriformes	Thraupidae	Tersina	Tersina viridis	Swallow Tanager	Least Concern	Dead	Unknown	Male	2004	July	25	Exact	-19.94	-43.93	Precise	Belo Horizonte	Minas Gerais	Brazil	None	Taller	Unknown	By chance
646	Columbiformes	Columbidae	Patagioenas	Patagioenas plumbea	Plumbeous Pigeon	Least Concern	Dead	Unknown	Unknown	2006	January	1	Exact	-20.1	-43.49	Precise	Catas Altas	Minas Gerais	Brazil	Present	Unknown	Reflective	By chance
647	Passeriformes	Thraupidae	Tersina	Tersina viridis	Swallow Tanager	Least Concern	Dead	Adult	Male	2006	August	26	Exact	-19.93	-43.93	Precise	Belo Horizonte	Minas Gerais	Brazil	None	Taller	Unknown	By chance
648	Passeriformes	Fringillidae	Chlorophonia	Chlorophonia cyanea	Blue-naped Chlorophonia	Least Concern	Dead	Adult	Male	2007	July	4	Exact	-20.1	-43.49	Precise	Catas Altas	Minas Gerais	Brazil	Present	Unknown	Reflective	By chance
649	Passeriformes	Icteriidae	Cacicus	Cacicus haemorrhous	Red-rumped Cacique	Least Concern	Dead	Adult	Female	2005	February	14	Exact	-20.1	-43.49	Precise	Catas Altas	Minas Gerais	Brazil	Present	Unknown	Reflective	By chance
650	Passeriformes	Furnariidae	Cranioleuca	Cranioleuca pallida	Pallid Spinetail	Least Concern	Dead	Adult	Male	2007	February	3	Exact	-20.1	-43.49	Precise	Catas Altas	Minas Gerais	Brazil	Present	Unknown	Reflective	By chance
651	Passeriformes	Pipridae	Neopelma	Neopelma chrysolophum	Serra do Mar Tyrant-manakin	Least Concern	Dead	Unknown	Unknown	2007	September	14	Exact	-20.1	-43.49	Precise	Catas Altas	Minas Gerais	Brazil	Present	Unknown	Reflective	By chance
652	Columbiformes	Columbidae	Claravis	Claravis pretiosa	Blue Ground Dove	Least Concern	Dead	Adult	Female	2007	November	Unknown	Approximate	-20.1	-43.49	Precise	Catas Altas	Minas Gerais	Brazil	Present	Unknown	Reflective	By chance
653	Passeriformes	Hirundinidae	Pygochelidon	Pygochelidon cyanoleuca	Blue-and-white Swallow	Least Concern	Dead	Unknown	Unknown	2008	Unknown	Unknown	Approximate	-20.1	-43.49	Precise	Catas Altas	Minas Gerais	Brazil	Present	Unknown	Reflective	By chance
654	Passeriformes	Hirundinidae	Pygochelidon	Pygochelidon cyanoleuca	Blue-and-white Swallow	Least Concern	Dead	Unknown	Unknown	2008	Unknown	Unknown	Approximate	-20.1	-43.49	Precise	Catas Altas	Minas Gerais	Brazil	Present	Unknown	Reflective	By chance
655	Passeriformes	Thraupidae	Dacnis	Dacnis cayana	Blue Dacnis	Least Concern	Dead	Unknown	Male	2008	Unknown	Unknown	Approximate	-20.1	-43.49	Precise	Catas Altas	Minas Gerais	Brazil	Present	Unknown	Reflective	By chance
656	Passeriformes	Tyrannidae	Pitangus	Pitangus sulphuratus	Great Kiskadee	Least Concern	Dead	Unknown	Unknown	2008	Unknown	Unknown	Approximate	-20.1	-43.49	Precise	Catas Altas	Minas Gerais	Brazil	Present	Unknown	Reflective	By chance
657	Passeriformes	Thraupidae	Tersina	Tersina viridis	Swallow Tanager	Least Concern	Dead	Adult	Male	2007	August	9	Exact	-19.93	-43.93	Precise	Belo Horizonte	Minas Gerais	Brazil	None	Taller	Unknown	By chance
658	Passeriformes	Pipridae	Chiroxiphia	Chiroxiphia caudata	Swallow-tailed Manakin	Least Concern	Dead	Adult	Male	2008	July	22	Exact	-22.81	-45.65	Precise	Santo Antonio do Pinhal	Sao Paulo	Brazil	None	Unknown	Unknown	By chance
659	Passeriformes	Thraupidae	Thraupis	Thraupis sayaca	Sayaca Tanager	Least Concern	Dead	Adult	Male	2008	February	Unknown	Approximate	-20.1	-43.49	Precise	Catas Altas	Minas Gerais	Brazil	Present	Unknown	Reflective	By chance
660	Passeriformes	Thraupidae	Thraupis	Thraupis sayaca	Sayaca Tanager	Least Concern	Dead	Adult	Female	2008	Unknown	Unknown	Approximate	-20.1	-43.49	Precise	Catas Altas	Minas Gerais	Brazil	Present	Unknown	Reflective	By chance
661	Passeriformes	Furnariidae	Cranioleuca	Cranioleuca pallida	Pallid Spinetail	Least Concern	Dead	Adult	Female	2009	August	14	Exact	-20.1	-43.49	Precise	Catas Altas	Minas Gerais	Brazil	Present	Unknown	Reflective	By chance
662	Passeriformes	Thraupidae	Saltator	Saltator similis	Green-winged Saltator	Least Concern	Dead	Adult	Male	2007	Unknown	Unknown	Approximate	-20.1	-43.49	Precise	Catas Altas	Minas Gerais	Brazil	Present	Unknown	Reflective	By chance
663	Passeriformes	Thraupidae	Sicalis	Sicalis flaveola	Saffron Finch	Least Concern	Dead	Adult	Male	2019	February	5	Exact	-19.9	-43.82	Precise	Sabara	Minas Gerais	Brazil	None	Low-rise	Unknown	By chance
664	Passeriformes	Thraupidae	Sicalis	Sicalis flaveola	Saffron Finch	Least Concern	Dead	Unknown	Unknown	2019	February	5	Exact	-19.9	-43.82	Precise	Sabara	Minas Gerais	Brazil	None	Low-rise	Unknown	By chance
665	Apodiformes	Trochilidae	Eupetomena	Eupetomena macroura	Swallow-tailed Hummingbird	Least Concern	Dead	Unknown	Unknown	2005	June	4	Exact	-19.93	-43.93	Precise	Belo Horizonte	Minas Gerais	Brazil	None	Taller	Unknown	By chance
666	Strigiformes	Strigidae	Megascops	Megascops choliba	Tropical Screech-Owl	Least Concern	Alive	Unknown	Unknown	2005	December	23	Exact	-23.54	-46.63	Precise	Sao Paulo	Sao Paulo	Brazil	None	Unknown	Unknown	By chance
667	Psittaciformes	Psittacidae	Pionus	Pionus maximiliani	Scaly-headed Parrot	Least Concern	Alive	Juvenile	Male	2006	February	8	Exact	-23.34	-46.6	Precise	Mairipora	Sao Paulo	Brazil	None	Low-rise	Unknown	By chance
668	Piciformes	Picidae	Colaptes	Colaptes campestris	Campo Flicker	Least Concern	Alive	Unknown	Unknown	2006	February	24	Exact	-23.49	-46.47	Precise	Sao Paulo	Sao Paulo	Brazil	None	Unknown	Unknown	By chance
669	Apodiformes	Trochilidae	Eupetomena	Eupetomena macroura	Swallow-tailed Hummingbird	Least Concern	Dead	Unknown	Unknown	2006	August	31	Exact	-23.58	-46.77	Precise	Sao Paulo	Sao Paulo	Brazil	None	Unknown	Unknown	By chance
670	Coraciiformes	Alcedinidae	Megaceryle	Megaceryle torquata	Ringed Kingfisher	Least Concern	Dead	Unknown	Female	2007	January	10	Exact	-23.32	-46.58	Precise	Mairipora	Sao Paulo	Brazil	None	Unknown	Unknown	By chance
671	Nyctibiiformes	Nyctibiidae	Nyctibius	Nyctibius griseus	Common Potoo	Least Concern	Alive	Adult	Unknown	2007	April	28	Exact	-23.55	-46.64	Precise	Sao Paulo	Sao Paulo	Brazil	None	Unknown	Unknown	By chance
672	Passeriformes	Tyrannidae	Pitangus	Pitangus sulphuratus	Great Kiskadee	Least Concern	Alive	Unknown	Unknown	2007	September	18	Exact	-23.49	-46.58	Precise	Sao Paulo	Sao Paulo	Brazil	None	Unknown	Unknown	By chance
673	Psittaciformes	Psittacidae	Diopsittaca	Diopsittaca nobilis	Red-shouldered Macaw	Least Concern	Alive	Unknown	Unknown	2007	December	27	Exact	-23.61	-46.65	Precise	Sao Paulo	Sao Paulo	Brazil	None	Unknown	Unknown	By chance
674	Passeriformes	Cotingidae	Pyroderus	Pyroderus scutatus	Red-ruffed Fruitcrow	Least Concern	Alive	Unknown	Unknown	2008	July	12	Exact	-23.46	-46.63	Precise	Sao Paulo	Sao Paulo	Brazil	None	Unknown	Unknown	By chance
675	Apodiformes	Trochilidae	Eupetomena	Eupetomena macroura	Swallow-tailed Hummingbird	Least Concern	Alive	Unknown	Unknown	2008	August	5	Exact	-23.5	-46.53	Precise	Sao Paulo	Sao Paulo	Brazil	None	Unknown	Unknown	By chance
676	Strigiformes	Strigidae	Asio	Asio clamator	Striped Owl	Least Concern	Alive	Adult	Unknown	2008	August	8	Exact	-23.52	-46.59	Precise	Sao Paulo	Sao Paulo	Brazil	None	Unknown	Unknown	By chance
677	Piciformes	Picidae	Colaptes	Colaptes campestris	Campo Flicker	Least Concern	Alive	Adult	Unknown	2008	October	8	Exact	-23.49	-46.47	Precise	Sao Paulo	Sao Paulo	Brazil	None	Unknown	Unknown	By chance
678	Apodiformes	Apodidae	Streptoprocne	Streptoprocne zonaris	White-collared Swift	Least Concern	Alive	Adult	Female	2008	October	9	Exact	-23.51	-46.56	Precise	Sao Paulo	Sao Paulo	Brazil	None	Taller	Unknown	By chance
679	Passeriformes	Tyrannidae	Elaenia	Elaenia flavogaster	Yellow-bellied Elaenia	Least Concern	Alive	Unknown	Unknown	2008	October	12	Exact	-23.56	-46.56	Precise	Sao Paulo	Sao Paulo	Brazil	None	Unknown	Unknown	Systematic
680	Psittaciformes	Psittacidae	Amazona	Amazona aestiva	Turquoise-fronted Parrot	Near Threatened	Alive	Adult	Unknown	2008	October	24	Exact	-23.59	-46.65	Precise	Sao Paulo	Sao Paulo	Brazil	None	Low-rise	Unknown	Systematic
681	Passeriformes	Turdidae	Turdus	Turdus rufiventris	Rufous-bellied Thrush	Least Concern	Dead	Juvenile	Unknown	2008	December	17	Exact	-23.54	-46.63	Precise	Sao Paulo	Sao Paulo	Brazil	None	Taller	Unknown	Systematic
682	Falconiformes	Falconidae	Falco	Falco sparverius	American Kestrel	Least Concern	Alive	Juvenile	Female	2009	November	11	Exact	-23.61	-46.57	Precise	Sao Caetano Do Sul	Sao Paulo	Brazil	None	Unknown	Unknown	Systematic
683	Piciformes	Picidae	Colaptes	Colaptes melanochloros	Green-barred Woodpecker	Least Concern	Alive	Juvenile	Male	2009	November	24	Exact	-23.52	-46.19	Precise	Mogi Das Cruzes	Sao Paulo	Brazil	None	Unknown	Unknown	Systematic
684	Accipitriformes	Accipitridae	Rupornis	Rupornis magnirostris	Roadside Hawk	Least Concern	Alive	Adult	Unknown	2010	January	20	Exact	-23.47	-46.36	Precise	Itaquaquecetuba	Sao Paulo	Brazil	None	Unknown	Unknown	Systematic
685	Cuculiformes	Cuculidae	Piaya	Piaya cayana	Squirrel Cuckoo	Least Concern	Alive	Adult	Unknown	2010	March	10	Exact	-23.5	-46.5	Precise	Sao Paulo	Sao Paulo	Brazil	None	Unknown	Unknown	Systematic
686	Accipitriformes	Accipitridae	Rupornis	Rupornis magnirostris	Roadside Hawk	Least Concern	Alive	Adult	Unknown	2010	September	22	Exact	-23.51	-46.54	Precise	Sao Paulo	Sao Paulo	Brazil	None	Unknown	Unknown	Systematic
687	Passeriformes	Cotingidae	Pyroderus	Pyroderus scutatus	Red-ruffed Fruitcrow	Least Concern	Alive	Adult	Unknown	2010	October	22	Exact	-23.51	-46.43	Precise	Sao Paulo	Sao Paulo	Brazil	None	Low-rise	Unknown	Systematic
688	Piciformes	Picidae	Colaptes	Colaptes melanochloros	Green-barred Woodpecker	Least Concern	Alive	Adult	Female	2010	November	24	Exact	-23.54	-46.39	Precise	Ferraz De Vasconcelos	Sao Paulo	Brazil	None	Unknown	Unknown	Systematic
689	Piciformes	Picidae	Colaptes	Colaptes campestris	Campo Flicker	Least Concern	Alive	Juvenile	Male	2010	December	1	Exact	-23.47	-46.44	Precise	Guarulhos	Sao Paulo	Brazil	None	Unknown	Unknown	Systematic
690	Piciformes	Picidae	Colaptes	Colaptes melanochloros	Green-barred Woodpecker	Least Concern	Alive	Adult	Female	2010	December	1	Exact	-23.42	-46.62	Precise	Mairipora	Sao Paulo	Brazil	None	Unknown	Unknown	Systematic
691	Suliformes	Phalacrocoracidae	Phalacrocorax	Phalacrocorax brasilianus	Neotropic Cormorant	Least Concern	Alive	Adult	Unknown	2011	April	12	Exact	-23.51	-46.53	Precise	Sao Paulo	Sao Paulo	Brazil	None	Unknown	Unknown	Systematic
692	Piciformes	Picidae	Dryocopus	Dryocopus lineatus	Lineated Woodpecker	Least Concern	Alive	Adult	Female	2011	April	19	Exact	-23.43	-46.48	Precise	Guarulhos	Sao Paulo	Brazil	None	Unknown	Unknown	Systematic
693	Falconiformes	Falconidae	Falco	Falco sparverius	American Kestrel	Least Concern	Alive	Adult	Male	2011	September	23	Exact	-23.45	-46.59	Precise	Sao Paulo	Sao Paulo	Brazil	None	Unknown	Unknown	Systematic
694	Passeriformes	Tityridae	Tityra	Tityra cayana	Black-tailed Tityra	Least Concern	Alive	Adult	Male	2011	September	28	Exact	-23.69	-46.7	Precise	Sao Paulo	Sao Paulo	Brazil	None	Unknown	Unknown	Systematic
695	Piciformes	Ramphastidae	Ramphastos	Ramphastos dicolorus	Red-breasted Toucan	Least Concern	Alive	Adult	Unknown	2011	October	26	Exact	-23.56	-46.45	Precise	Sao Paulo	Sao Paulo	Brazil	None	Unknown	Unknown	Systematic
696	Piciformes	Ramphastidae	Ramphastos	Ramphastos dicolorus	Red-breasted Toucan	Least Concern	Alive	Juvenile	Unknown	2011	November	8	Exact	-23.47	-46.61	Precise	Sao Paulo	Sao Paulo	Brazil	None	Unknown	Unknown	By chance
697	Falconiformes	Falconidae	Falco	Falco sparverius	American Kestrel	Least Concern	Alive	Juvenile	Unknown	2011	December	15	Exact	-23.54	-46.57	Precise	Sao Paulo	Sao Paulo	Brazil	None	Unknown	Unknown	Systematic
698	Falconiformes	Falconidae	Falco	Falco sparverius	American Kestrel	Least Concern	Alive	Adult	Male	2011	December	27	Exact	-23.48	-46.5	Precise	Sao Paulo	Sao Paulo	Brazil	None	Unknown	Unknown	By chance
699	Passeriformes	Tyrannidae	Pitangus	Pitangus sulphuratus	Great Kiskadee	Least Concern	Alive	Adult	Unknown	2012	April	26	Exact	-23.49	-46.44	Precise	Sao Paulo	Sao Paulo	Brazil	None	Unknown	Unknown	By chance
700	Gruiformes	Rallidae	Aramides	Aramides cajaneus	Gray-cowled Wood-Rail	Least Concern	Alive	Adult	Unknown	2012	May	11	Exact	-23.52	-46.4	Precise	Sao Paulo	Sao Paulo	Brazil	None	Unknown	Unknown	By chance
701	Columbiformes	Columbidae	Zenaida	Zenaida auriculata	Eared Dove	Least Concern	Alive	Juvenile	Unknown	2012	May	16	Exact	-23.51	-46.91	Precise	Jandira	Sao Paulo	Brazil	None	Unknown	Unknown	By chance
702	Passeriformes	Thraupidae	Thraupis	Thraupis ornata	Golden-chevroned Tanager	Least Concern	Alive	Adult	Unknown	2012	June	14	Exact	-23.59	-46.69	Precise	Sao Paulo	Sao Paulo	Brazil	None	Unknown	Unknown	Systematic
703	Galliformes	Cracidae	Penelope	Penelope obscura	Dusky-legged Guan	Least Concern	Alive	Adult	Unknown	2012	June	20	Exact	-23.54	-46.76	Precise	Osasco	Sao Paulo	Brazil	None	Unknown	Unknown	Systematic
704	Caprimulgiformes	Caprimulgidae	Setopagis	Setopagis parvula	Little Nightjar	Least Concern	Alive	Adult	Female	2012	September	24	Exact	-23.53	-46.42	Precise	Sao Paulo	Sao Paulo	Brazil	None	Unknown	Unknown	Systematic
705	Passeriformes	Tyrannidae	Pitangus	Pitangus sulphuratus	Great Kiskadee	Least Concern	Alive	Adult	Unknown	2013	January	9	Exact	-23.46	-46.74	Precise	Sao Paulo	Sao Paulo	Brazil	None	Unknown	Unknown	Systematic
706	Passeriformes	Turdidae	Turdus	Turdus rufiventris	Rufous-bellied Thrush	Least Concern	Alive	Adult	Unknown	2013	January	29	Exact	-23.53	-46.5	Precise	Sao Paulo	Sao Paulo	Brazil	None	Low-rise	Unknown	Systematic
707	Falconiformes	Falconidae	Micrastur	Micrastur ruficollis	Barred Forest-Falcon	Least Concern	Alive	Juvenile	Unknown	2013	February	13	Exact	-23.43	-46.56	Precise	Guarulhos	Sao Paulo	Brazil	None	Unknown	Unknown	By chance
708	Coraciiformes	Alcedinidae	Chloroceryle	Chloroceryle amazona	Amazon Kingfisher	Least Concern	Alive	Adult	Female	2013	March	15	Exact	-23.46	-46.63	Precise	Sao Paulo	Sao Paulo	Brazil	None	Unknown	Unknown	Systematic
709	Caprimulgiformes	Caprimulgidae	Setopagis	Setopagis parvula	Little Nightjar	Least Concern	Alive	Adult	Female	2013	August	21	Exact	-23.51	-46.62	Precise	Sao Paulo	Sao Paulo	Brazil	None	Taller	Unknown	Systematic
710	Apodiformes	Trochilidae	Chrysuronia	Chrysuronia versicolor	Versicolored Emerald	Least Concern	Alive	Adult	Unknown	2013	September	2	Exact	-23.5	-46.4	Precise	Sao Paulo	Sao Paulo	Brazil	None	Low-rise	Unknown	Systematic
711	Caprimulgiformes	Caprimulgidae	Setopagis	Setopagis parvula	Little Nightjar	Least Concern	Alive	Adult	Male	2013	September	13	Exact	-23.5	-46.74	Precise	Sao Paulo	Sao Paulo	Brazil	None	Low-rise	Unknown	Systematic
712	Psittaciformes	Psittacidae	Brotogeris	Brotogeris chiriri	Yellow-chevroned Parakeet	Least Concern	Alive	Juvenile	Unknown	2013	October	12	Exact	-23.51	-46.81	Precise	Barueri	Sao Paulo	Brazil	None	Unknown	Unknown	Systematic
713	Apodiformes	Trochilidae	Chlorostilbon	Chlorostilbon lucidus	Glittering-bellied Emerald	Least Concern	Alive	Adult	Unknown	2013	December	2	Exact	-23.54	-46.33	Precise	Suzano	Sao Paulo	Brazil	None	Low-rise	Unknown	Systematic
714	Anseriformes	Anatidae	Anas	Anas bahamensis	White-cheeked Pintail	Least Concern	Alive	Juvenile	Unknown	2014	January	2	Exact	-23.43	-46.48	Precise	Guarulhos	Sao Paulo	Brazil	None	Unknown	Unknown	Systematic
715	Psittaciformes	Psittacidae	Amazona	Amazona aestiva	Turquoise-fronted Parrot	Near Threatened	Alive	Adult	Male	2014	March	17	Exact	-23.57	-46.66	Precise	Sao Paulo	Sao Paulo	Brazil	None	Taller	Unknown	Systematic
716	Passeriformes	Tyrannidae	Pitangus	Pitangus sulphuratus	Great Kiskadee	Least Concern	Alive	Adult	Unknown	2014	April	24	Exact	-23.53	-46.54	Precise	Sao Paulo	Sao Paulo	Brazil	None	Unknown	Unknown	Systematic
717	Psittaciformes	Psittacidae	Brotogeris	Brotogeris tirica	Plain Parakeet	Least Concern	Alive	Adult	Unknown	2014	May	4	Exact	-23.55	-46.43	Precise	Sao Paulo	Sao Paulo	Brazil	None	Low-rise	Unknown	Systematic
718	Accipitriformes	Accipitridae	Spizaetus	Spizaetus tyrannus	Black Hawk-Eagle	Least Concern	Alive	Adult	Female	2014	June	21	Exact	-23.31	-46.57	Precise	Mairipora	Sao Paulo	Brazil	None	Unknown	Unknown	Systematic
719	Accipitriformes	Accipitridae	Accipiter	Accipiter striatus	Sharp-shinned Hawk	Least Concern	Alive	Adult	Female	2014	July	29	Exact	-23.52	-46.71	Precise	Sao Paulo	Sao Paulo	Brazil	None	Low-rise	Unknown	Gov. Agency
720	Apodiformes	Trochilidae	Eupetomena	Eupetomena macroura	Swallow-tailed Hummingbird	Least Concern	Alive	Adult	Unknown	2014	August	27	Exact	-23.52	-46.49	Precise	Sao Paulo	Sao Paulo	Brazil	None	Low-rise	Unknown	Systematic
721	Apodiformes	Trochilidae	Eupetomena	Eupetomena macroura	Swallow-tailed Hummingbird	Least Concern	Alive	Adult	Unknown	2014	September	25	Exact	-23.48	-46.5	Precise	Sao Paulo	Sao Paulo	Brazil	None	Unknown	Unknown	Systematic
722	Nyctibiiformes	Nyctibiidae	Nyctibius	Nyctibius griseus	Common Potoo	Least Concern	Alive	Adult	Unknown	2014	October	16	Exact	-23.49	-46.84	Precise	Barueri	Sao Paulo	Brazil	None	Taller	Unknown	Systematic
723	Passeriformes	Thraupidae	Thraupis	Thraupis sayaca	Sayaca Tanager	Least Concern	Alive	Juvenile	Unknown	2014	October	24	Exact	-23.54	-46.66	Precise	Sao Paulo	Sao Paulo	Brazil	None	Taller	Unknown	Systematic
724	Passeriformes	Turdidae	Turdus	Turdus leucomelas	Pale-breasted Thrush	Least Concern	Alive	Juvenile	Unknown	2014	December	5	Exact	-23.39	-46.32	Precise	Aruja	Sao Paulo	Brazil	None	Unknown	Unknown	Systematic
725	Falconiformes	Falconidae	Falco	Falco sparverius	American Kestrel	Least Concern	Alive	Juvenile	Female	2014	December	7	Exact	-23.57	-46.54	Precise	Sao Paulo	Sao Paulo	Brazil	None	Low-rise	Unknown	Gov. Agency
726	Passeriformes	Turdidae	Turdus	Turdus rufiventris	Rufous-bellied Thrush	Least Concern	Alive	Juvenile	Unknown	2014	December	21	Exact	-23.57	-46.51	Precise	Sao Paulo	Sao Paulo	Brazil	None	Low-rise	Unknown	Gov. Agency
727	Passeriformes	Turdidae	Turdus	Turdus rufiventris	Rufous-bellied Thrush	Least Concern	Alive	Adult	Unknown	2015	January	26	Exact	-23.5	-46.47	Precise	Sao Paulo	Sao Paulo	Brazil	None	Unknown	Unknown	Gov. Agency
728	Piciformes	Picidae	Celeus	Celeus flavescens	Blond-crested Woodpecker	Least Concern	Dead	Adult	Female	2015	February	10	Exact	-23.57	-46.71	Precise	Sao Paulo	Sao Paulo	Brazil	None	Low-rise	Unknown	Gov. Agency
729	Psittaciformes	Psittacidae	Psittacara	Psittacara leucophthalmus	White-eyed Parakeet	Least Concern	Alive	Adult	Unknown	2015	March	16	Exact	-23.56	-46.55	Precise	Sao Paulo	Sao Paulo	Brazil	None	Taller	Unknown	Systematic
730	Psittaciformes	Psittacidae	Diopsittaca	Diopsittaca nobilis	Red-shouldered Macaw	Least Concern	Alive	Adult	Unknown	2015	July	6	Exact	-23.6	-46.72	Precise	Sao Paulo	Sao Paulo	Brazil	None	Unknown	Unknown	Systematic
731	Psittaciformes	Psittacidae	Brotogeris	Brotogeris tirica	Plain Parakeet	Least Concern	Alive	Adult	Unknown	2015	August	14	Exact	-23.68	-46.62	Precise	Diadema	Sao Paulo	Brazil	None	Taller	Unknown	Systematic
732	Passeriformes	Troglodytidae	Troglodytes	Troglodytes aedon	House Wren	Least Concern	Alive	Adult	Unknown	2015	August	16	Exact	-23.47	-46.58	Precise	Sao Paulo	Sao Paulo	Brazil	None	Low-rise	Unknown	Systematic
733	Columbiformes	Columbidae	Geotrygon	Geotrygon montana	Ruddy Quail-dove	Least Concern	Alive	Adult	Female	2015	September	6	Exact	-23.58	-46.47	Precise	Sao Paulo	Sao Paulo	Brazil	None	Unknown	Unknown	Systematic
734	Piciformes	Picidae	Celeus	Celeus flavescens	Blond-crested Woodpecker	Least Concern	Alive	Adult	Female	2015	September	12	Exact	-23.57	-46.78	Precise	Osasco	Sao Paulo	Brazil	None	Low-rise	Unknown	Gov. Agency
735	Psittaciformes	Psittacidae	Psittacara	Psittacara leucophthalmus	White-eyed Parakeet	Least Concern	Alive	Adult	Unknown	2015	October	1	Exact	-23.52	-46.18	Precise	Mogi Das Cruzes	Sao Paulo	Brazil	None	Unknown	Unknown	Gov. Agency
736	Apodiformes	Trochilidae	Chrysuronia	Chrysuronia versicolor	Versicolored Emerald	Least Concern	Alive	Adult	Unknown	2015	October	6	Exact	-23.23	-48.14	Precise	Itapevi	Sao Paulo	Brazil	None	Unknown	Unknown	Gov. Agency
737	Falconiformes	Falconidae	Caracara	Caracara plancus	Crested Caracara	Least Concern	Alive	Juvenile	Unknown	2015	October	31	Exact	-23.54	-46.56	Precise	Sao Paulo	Sao Paulo	Brazil	None	Unknown	Unknown	Systematic
738	Apodiformes	Trochilidae	Eupetomena	Eupetomena macroura	Swallow-tailed Hummingbird	Least Concern	Alive	Adult	Unknown	2015	November	20	Exact	-23.52	-46.54	Precise	Sao Paulo	Sao Paulo	Brazil	None	Taller	Unknown	Systematic
739	Psittaciformes	Psittacidae	Brotogeris	Brotogeris tirica	Plain Parakeet	Least Concern	Alive	Adult	Unknown	2015	November	26	Exact	-23.52	-46.35	Precise	Poa	Sao Paulo	Brazil	None	Low-rise	Unknown	Systematic
740	Psittaciformes	Psittacidae	Brotogeris	Brotogeris tirica	Plain Parakeet	Least Concern	Alive	Adult	Unknown	2015	December	7	Exact	-23.52	-46.2	Precise	Mogi Das Cruzes	Sao Paulo	Brazil	None	Unknown	Unknown	Systematic
741	Passeriformes	Tyrannidae	Pitangus	Pitangus sulphuratus	Great Kiskadee	Least Concern	Alive	Adult	Unknown	2015	December	14	Exact	-23.5	-46.56	Precise	Guarulhos	Sao Paulo	Brazil	None	Low-rise	Unknown	Systematic
742	Psittaciformes	Psittacidae	Brotogeris	Brotogeris tirica	Plain Parakeet	Least Concern	Alive	Adult	Unknown	2016	January	14	Exact	-23.5	-46.47	Precise	Sao Paulo	Sao Paulo	Brazil	None	Unknown	Unknown	Gov. Agency
743	Falconiformes	Falconidae	Falco	Falco femoralis	Aplomado Falcon	Least Concern	Alive	Adult	Male	2016	February	8	Exact	-22.38	-46.93	Precise	Mogi Guacu	Sao Paulo	Brazil	None	Low-rise	Unknown	Gov. Agency
744	Psittaciformes	Psittacidae	Diopsittaca	Diopsittaca nobilis	Red-shouldered Macaw	Least Concern	Alive	Juvenile	Unknown	2016	March	2	Exact	-23.5	-46.61	Precise	Sao Paulo	Sao Paulo	Brazil	None	Taller	Unknown	Systematic
745	Apodiformes	Trochilidae	Eupetomena	Eupetomena macroura	Swallow-tailed Hummingbird	Least Concern	Alive	Adult	Unknown	2016	April	2	Exact	-23.49	-46.5	Precise	Sao Paulo	Sao Paulo	Brazil	None	Taller	Unknown	Systematic
746	Psittaciformes	Psittacidae	Diopsittaca	Diopsittaca nobilis	Red-shouldered Macaw	Least Concern	Alive	Adult	Unknown	2016	April	6	Exact	-23.56	-46.58	Precise	Sao Paulo	Sao Paulo	Brazil	None	Taller	Unknown	Gov. Agency
747	Passeriformes	Tyrannidae	Tolmomyias	Tolmomyias sulphurescens	Yellow-olive Flycatcher	Least Concern	Alive	Juvenile	Unknown	2016	April	17	Exact	-23.41	-46.66	Precise	Mairipora	Sao Paulo	Brazil	None	Low-rise	Unknown	Systematic
748	Psittaciformes	Psittacidae	Brotogeris	Brotogeris tirica	Plain Parakeet	Least Concern	Alive	Adult	Unknown	2016	May	14	Exact	-23.51	-46.57	Precise	Sao Paulo	Sao Paulo	Brazil	None	Low-rise	Unknown	Systematic
749	Accipitriformes	Accipitridae	Rupornis	Rupornis magnirostris	Roadside Hawk	Least Concern	Alive	Adult	Unknown	2016	July	13	Exact	-23.56	-46.57	Precise	Sao Paulo	Sao Paulo	Brazil	None	Unknown	Unknown	Systematic
750	Psittaciformes	Psittacidae	Forpus	Forpus xanthopterygius	Blue-winged Parrotlet	Least Concern	Alive	Adult	Male	2016	September	1	Exact	-23.41	-46.32	Precise	Aruja	Sao Paulo	Brazil	None	Low-rise	Unknown	Gov. Agency
751	Psittaciformes	Psittacidae	Diopsittaca	Diopsittaca nobilis	Red-shouldered Macaw	Least Concern	Alive	Juvenile	Unknown	2016	September	10	Exact	-23.54	-46.78	Precise	Osasco	Sao Paulo	Brazil	None	Unknown	Unknown	By chance
752	Passeriformes	Thraupidae	Thraupis	Thraupis sayaca	Sayaca Tanager	Least Concern	Alive	Adult	Unknown	2016	October	4	Exact	-23.48	-46.55	Precise	Guarulhos	Sao Paulo	Brazil	None	Taller	Unknown	Systematic
753	Passeriformes	Tyrannidae	Pitangus	Pitangus sulphuratus	Great Kiskadee	Least Concern	Dead	Juvenile	Unknown	2016	October	30	Exact	-23.65	-46.61	Precise	Sao Paulo	Sao Paulo	Brazil	None	Unknown	Unknown	Systematic
754	Passeriformes	Tyrannidae	Pitangus	Pitangus sulphuratus	Great Kiskadee	Least Concern	Alive	Juvenile	Unknown	2016	November	2	Exact	-23.47	-46.87	Precise	Santana De Parnaiba	Sao Paulo	Brazil	None	Low-rise	Unknown	Gov. Agency
755	Passeriformes	Thraupidae	Thraupis	Thraupis sayaca	Sayaca Tanager	Least Concern	Alive	Juvenile	Unknown	2016	November	16	Exact	-23.5	-46.52	Precise	Sao Paulo	Sao Paulo	Brazil	None	Low-rise	Unknown	Gov. Agency
756	Passeriformes	Turdidae	Turdus	Turdus rufiventris	Rufous-bellied Thrush	Least Concern	Dead	Adult	Unknown	2017	February	13	Exact	-23.5	-46.52	Precise	Sao Paulo	Sao Paulo	Brazil	None	Unknown	Unknown	Gov. Agency
757	Psittaciformes	Psittacidae	Brotogeris	Brotogeris tirica	Plain Parakeet	Least Concern	Alive	Adult	Unknown	2017	February	14	Exact	-23.59	-46.58	Precise	Sao Paulo	Sao Paulo	Brazil	None	Taller	Unknown	Gov. Agency
758	Piciformes	Ramphastidae	Ramphastos	Ramphastos dicolorus	Red-breasted Toucan	Least Concern	Alive	Adult	Unknown	2017	February	22	Exact	-23.46	-46.65	Precise	Sao Paulo	Sao Paulo	Brazil	None	Low-rise	Unknown	Gov. Agency
759	Columbiformes	Columbidae	Columbina	Columbina talpacoti	Ruddy Ground Dove	Least Concern	Dead	Adult	Unknown	2017	March	1	Exact	-23.5	-46.52	Precise	Sao Paulo	Sao Paulo	Brazil	None	Unknown	Unknown	Gov. Agency
760	Apodiformes	Trochilidae	Eupetomena	Eupetomena macroura	Swallow-tailed Hummingbird	Least Concern	Dead	Adult	Unknown	2017	March	2	Exact	-23.5	-46.52	Precise	Sao Paulo	Sao Paulo	Brazil	None	Unknown	Unknown	Systematic
761	Apodiformes	Trochilidae	Eupetomena	Eupetomena macroura	Swallow-tailed Hummingbird	Least Concern	Dead	Juvenile	Unknown	2017	March	28	Exact	-23.5	-46.52	Precise	Sao Paulo	Sao Paulo	Brazil	None	Unknown	Unknown	Systematic
762	Passeriformes	Turdidae	Turdus	Turdus rufiventris	Rufous-bellied Thrush	Least Concern	Dead	Adult	Unknown	2017	March	28	Exact	-23.5	-46.52	Precise	Sao Paulo	Sao Paulo	Brazil	None	Unknown	Unknown	Systematic
763	Passeriformes	Turdidae	Turdus	Turdus rufiventris	Rufous-bellied Thrush	Least Concern	Alive	Adult	Unknown	2017	May	19	Exact	-23.5	-46.42	Precise	Sao Paulo	Sao Paulo	Brazil	None	Low-rise	Unknown	Gov. Agency
764	Psittaciformes	Psittacidae	Brotogeris	Brotogeris tirica	Plain Parakeet	Least Concern	Alive	Juvenile	Unknown	2017	September	18	Exact	-23.54	-46.19	Precise	Mogi Das Cruzes	Sao Paulo	Brazil	None	Low-rise	Unknown	Gov. Agency
765	Apodiformes	Trochilidae	Eupetomena	Eupetomena macroura	Swallow-tailed Hummingbird	Least Concern	Dead	Adult	Unknown	2017	September	25	Exact	-23.43	-46.48	Precise	Guarulhos	Sao Paulo	Brazil	None	Unknown	Unknown	Systematic
766	Psittaciformes	Psittacidae	Ara	Ara ararauna	Blue-and-yellow Macaw	Least Concern	Alive	Adult	Unknown	2017	October	9	Exact	-23.71	-46.69	Precise	Embu Guacu	Sao Paulo	Brazil	None	Low-rise	Unknown	Gov. Agency
767	Passeriformes	Passeridae	Passer	Passer domesticus	House Sparrow	Least Concern	Dead	Adult	Male	2017	October	11	Exact	-23.5	-46.52	Precise	Sao Paulo	Sao Paulo	Brazil	None	Unknown	Unknown	Systematic
768	Falconiformes	Falconidae	Caracara	Caracara plancus	Crested Caracara	Least Concern	Alive	Juvenile	Unknown	2017	October	18	Exact	-23.57	-46.48	Precise	Sao Paulo	Sao Paulo	Brazil	None	Low-rise	Unknown	Gov. Agency
769	Apodiformes	Apodidae	Chaetura	Chaetura meridionalis	Sick's Swift	Least Concern	Alive	Adult	Unknown	2017	October	29	Exact	-23.43	-46.48	Precise	Guarulhos	Sao Paulo	Brazil	None	Unknown	Unknown	Gov. Agency
770	Columbiformes	Columbidae	Patagioenas	Patagioenas picazuro	Picazuro Pigeon	Least Concern	Alive	Adult	Unknown	2017	November	1	Exact	-23.43	-46.48	Precise	Guarulhos	Sao Paulo	Brazil	None	Unknown	Unknown	Gov. Agency
771	Passeriformes	Furnariidae	Furnarius	Furnarius rufus	Rufous Hornero	Least Concern	Alive	Juvenile	Unknown	2017	December	7	Exact	-23.5	-46.52	Precise	Sao Paulo	Sao Paulo	Brazil	None	Unknown	Unknown	Gov. Agency
772	Passeriformes	Turdidae	Turdus	Turdus rufiventris	Rufous-bellied Thrush	Least Concern	Alive	Juvenile	Unknown	2018	January	19	Exact	-23.5	-46.52	Precise	Sao Paulo	Sao Paulo	Brazil	None	Unknown	Unknown	Systematic
773	Passeriformes	Turdidae	Turdus	Turdus rufiventris	Rufous-bellied Thrush	Least Concern	Dead	Adult	Unknown	2018	January	19	Exact	-23.5	-46.52	Precise	Sao Paulo	Sao Paulo	Brazil	None	Unknown	Unknown	Systematic
774	Passeriformes	Thraupidae	Coeraba	Coereba flaveola	Bananaquit	Least Concern	Dead	Adult	Unknown	2018	February	14	Exact	-23.43	-46.48	Precise	Guarulhos	Sao Paulo	Brazil	None	Unknown	Unknown	Gov. Agency
775	Passeriformes	Tyrannidae	Megarynchus	Megarynchus pitangua	Boat-billed Flycatcher	Least Concern	Alive	Adult	Unknown	2018	February	16	Exact	-23.59	-46.85	Precise	Cotia	Sao Paulo	Brazil	None	Unknown	Unknown	Systematic
776	Psittaciformes	Psittacidae	Diopsittaca	Diopsittaca nobilis	Red-shouldered Macaw	Least Concern	Alive	Adult	Unknown	2018	February	18	Exact	-23.54	-46.59	Precise	Sao Paulo	Sao Paulo	Brazil	None	Unknown	Unknown	Systematic
777	Columbiformes	Columbidae	Patagioenas	Patagioenas picazuro	Picazuro Pigeon	Least Concern	Dead	Adult	Unknown	2018	February	19	Exact	-23.43	-46.48	Precise	Guarulhos	Sao Paulo	Brazil	None	Unknown	Unknown	Systematic
778	Passeriformes	Thraupidae	Conirostrum	Conirostrum speciosum	Chestnut-vented Conebill	Least Concern	Dead	Adult	Male	2018	February	23	Exact	-23.5	-46.52	Precise	Sao Paulo	Sao Paulo	Brazil	None	Unknown	Unknown	Gov. Agency
779	Passeriformes	Turdidae	Turdus	Turdus leucomelas	Pale-breasted Thrush	Least Concern	Dead	Adult	Unknown	2018	April	3	Exact	-23.43	-46.48	Precise	Guarulhos	Sao Paulo	Brazil	None	Unknown	Unknown	Systematic
780	Cuculiformes	Cuculidae	Crotophaga	Crotophaga ani	Smooth-billed Ani	Least Concern	Dead	Adult	Unknown	2018	April	5	Exact	-23.43	-46.48	Precise	Guarulhos	Sao Paulo	Brazil	None	Unknown	Unknown	Gov. Agency
781	Passeriformes	Tyrannidae	Pitangus	Pitangus sulphuratus	Great Kiskadee	Least Concern	Dead	Adult	Unknown	2018	April	17	Exact	-23.43	-46.48	Precise	Guarulhos	Sao Paulo	Brazil	None	Unknown	Unknown	Gov. Agency
782	Apodiformes	Trochilidae	Eupetomena	Eupetomena macroura	Swallow-tailed Hummingbird	Least Concern	Alive	Adult	Unknown	2018	May	7	Exact	-23.5	-46.51	Precise	Sao Paulo	Sao Paulo	Brazil	None	Unknown	Unknown	Systematic
783	Piciformes	Ramphastidae	Ramphastos	Ramphastos dicolorus	Red-breasted Toucan	Least Concern	Alive	Adult	Male	2018	May	25	Exact	-23.55	-46.44	Precise	Sao Paulo	Sao Paulo	Brazil	None	Taller	Unknown	Gov. Agency
784	Columbiformes	Columbidae	Patagioenas	Patagioenas picazuro	Picazuro Pigeon	Least Concern	Dead	Adult	Unknown	2018	June	8	Exact	-23.5	-46.52	Precise	Sao Paulo	Sao Paulo	Brazil	None	Unknown	Unknown	Systematic
785	Passeriformes	Turdidae	Turdus	Turdus rufiventris	Rufous-bellied Thrush	Least Concern	Dead	Adult	Unknown	2018	June	13	Exact	-23.5	-46.52	Precise	Sao Paulo	Sao Paulo	Brazil	None	Unknown	Unknown	Systematic
786	Psittaciformes	Psittacidae	Brotogeris	Brotogeris tirica	Plain Parakeet	Least Concern	Alive	Adult	Unknown	2018	June	29	Exact	-23.48	-46.7	Precise	Sao Paulo	Sao Paulo	Brazil	None	Low-rise	Unknown	Gov. Agency
787	Accipitriformes	Accipitridae	Rupornis	Rupornis magnirostris	Roadside Hawk	Least Concern	Alive	Juvenile	Unknown	2018	July	12	Exact	-23.75	-46.8	Precise	Itapecerica Da Serra	Sao Paulo	Brazil	None	Low-rise	Unknown	Systematic
788	Psittaciformes	Psittacidae	Psittacara	Psittacara leucophthalmus	White-eyed Parakeet	Least Concern	Alive	Adult	Unknown	2018	July	27	Exact	-23.12	-46.56	Precise	Atibaia	Sao Paulo	Brazil	None	Taller	Unknown	Systematic
789	Columbiformes	Columbidae	Patagioenas	Patagioenas picazuro	Picazuro Pigeon	Least Concern	Dead	Adult	Unknown	2018	August	3	Exact	-23.5	-46.52	Precise	Sao Paulo	Sao Paulo	Brazil	None	Unknown	Unknown	Systematic
790	Psittaciformes	Psittacidae	Psittacara	Psittacara leucophthalmus	White-eyed Parakeet	Least Concern	Alive	Adult	Unknown	2018	November	5	Exact	-23.57	-46.7	Precise	Sao Paulo	Sao Paulo	Brazil	None	Unknown	Unknown	Systematic
791	Passeriformes	Thraupidae	Thraupis	Thraupis sayaca	Sayaca Tanager	Least Concern	Alive	Adult	Female	2019	February	23	Exact	-23.64	-46.58	Precise	Sao Caetano Do Sul	Sao Paulo	Brazil	None	Taller	Unknown	Gov. Agency
792	Piciformes	Ramphastidae	Ramphastos	Ramphastos dicolorus	Red-breasted Toucan	Least Concern	Alive	Juvenile	Female	2019	March	12	Exact	-23.55	-46.46	Precise	Sao Paulo	Sao Paulo	Brazil	None	Taller	Unknown	Gov. Agency
793	Psittaciformes	Psittacidae	Psittacara	Psittacara leucophthalmus	White-eyed Parakeet	Least Concern	Alive	Juvenile	Unknown	2019	March	14	Exact	-23.56	-46.58	Precise	Sao Paulo	Sao Paulo	Brazil	None	Unknown	Unknown	Systematic
794	Accipitriformes	Accipitridae	Buteogallus	Buteogallus lacernulatus	White-necked Hawk	Vulnerable	Alive	Adult	Unknown	2019	April	10	Exact	-23.6	-46.71	Precise	Sao Paulo	Sao Paulo	Brazil	None	Unknown	Unknown	Gov. Agency
795	Psittaciformes	Psittacidae	Psittacara	Psittacara leucophthalmus	White-eyed Parakeet	Least Concern	Alive	Juvenile	Unknown	2019	September	5	Exact	-23.5	-46.5	Precise	Sao Paulo	Sao Paulo	Brazil	None	Unknown	Unknown	Systematic
796	Passeriformes	Tyrannidae	Pitangus	Pitangus sulphuratus	Great Kiskadee	Least Concern	Alive	Juvenile	Unknown	2019	October	30	Exact	-23.58	-46.49	Precise	Sao Paulo	Sao Paulo	Brazil	None	Low-rise	Unknown	Gov. Agency
797	Passeriformes	Troglodytidae	Troglodytes	Troglodytes aedon	House Wren	Least Concern	Alive	Adult	Unknown	2019	November	7	Exact	-23.51	-46.52	Precise	Sao Paulo	Sao Paulo	Brazil	None	Low-rise	Unknown	Gov. Agency
798	Passeriformes	Thraupidae	Thraupis	Thraupis sayaca	Sayaca Tanager	Least Concern	Alive	Juvenile	Unknown	2019	November	18	Exact	-23.57	-46.91	Precise	Cotia	Sao Paulo	Brazil	None	Low-rise	Unknown	Gov. Agency
799	Psittaciformes	Psittacidae	Pionus	Pionus maximiliani	Scaly-headed Parrot	Least Concern	Alive	Juvenile	Unknown	2019	December	14	Exact	-23.46	-46.61	Precise	Sao Paulo	Sao Paulo	Brazil	None	Low-rise	Unknown	Gov. Agency
800	Passeriformes	Tyrannidae	Hirundinea	Hirundinea ferruginea	Cliff Flycatcher	Least Concern	Alive	Adult	Unknown	2020	January	21	Exact	-23.61	-46.46	Precise	Aruja	Sao Paulo	Brazil	None	Low-rise	Unknown	Systematic
801	Piciformes	Ramphastidae	Ramphastos	Ramphastos dicolorus	Red-breasted Toucan	Least Concern	Alive	Juvenile	Unknown	2020	January	28	Exact	-23.55	-46.37	Precise	Ferraz De Vasconcelos	Sao Paulo	Brazil	None	Unknown	Unknown	Gov. Agency
802	Psittaciformes	Psittacidae	Psittacara	Psittacara leucophthalmus	White-eyed Parakeet	Least Concern	Alive	Adult	Unknown	2020	February	5	Exact	-23.55	-46.56	Precise	Sao Paulo	Sao Paulo	Brazil	None	Unknown	Unknown	Systematic
803	Passeriformes	Tityridae	Tityra	Tityra cayana	Black-tailed Tityra	Least Concern	Alive	Juvenile	Unknown	2020	February	20	Exact	-23.49	-46.58	Precise	Sao Paulo	Sao Paulo	Brazil	None	Low-rise	Unknown	Gov. Agency
804	Psittaciformes	Psittacidae	Brotogeris	Brotogeris tirica	Plain Parakeet	Least Concern	Alive	Adult	Unknown	2020	March	12	Exact	-23.62	-46.69	Precise	Sao Paulo	Sao Paulo	Brazil	None	Low-rise	Unknown	Gov. Agency
805	Psittaciformes	Psittacidae	Touit	Touit melanonotus	Brown-backed Parrotlet	Near Threatened	Alive	Adult	Unknown	2020	March	23	Exact	-23.43	-46.48	Precise	Guarulhos	Sao Paulo	Brazil	None	Unknown	Unknown	Systematic
806	Psittaciformes	Psittacidae	Touit	Touit melanonotus	Brown-backed Parrotlet	Near Threatened	Alive	Adult	Unknown	2020	March	23	Exact	-23.43	-46.48	Precise	Guarulhos	Sao Paulo	Brazil	None	Unknown	Unknown	Systematic
807	Psittaciformes	Psittacidae	Touit	Touit melanonotus	Brown-backed Parrotlet	Near Threatened	Alive	Adult	Unknown	2020	March	23	Exact	-23.43	-46.48	Precise	Guarulhos	Sao Paulo	Brazil	None	Unknown	Unknown	Systematic
808	Psittaciformes	Psittacidae	Touit	Touit melanonotus	Brown-backed Parrotlet	Near Threatened	Alive	Adult	Unknown	2020	March	23	Exact	-23.43	-46.48	Precise	Guarulhos	Sao Paulo	Brazil	None	Unknown	Unknown	Systematic
809	Psittaciformes	Psittacidae	Touit	Touit melanonotus	Brown-backed Parrotlet	Near Threatened	Alive	Adult	Unknown	2020	March	23	Exact	-23.43	-46.48	Precise	Guarulhos	Sao Paulo	Brazil	None	Unknown	Unknown	Systematic
810	Psittaciformes	Psittacidae	Touit	Touit melanonotus	Brown-backed Parrotlet	Near Threatened	Dead	Adult	Unknown	2020	March	23	Exact	-23.43	-46.48	Precise	Guarulhos	Sao Paulo	Brazil	None	Unknown	Unknown	Systematic
811	Psittaciformes	Psittacidae	Touit	Touit melanonotus	Brown-backed Parrotlet	Near Threatened	Dead	Adult	Unknown	2020	March	23	Exact	-23.43	-46.48	Precise	Guarulhos	Sao Paulo	Brazil	None	Unknown	Unknown	Systematic
812	Psittaciformes	Psittacidae	Touit	Touit melanonotus	Brown-backed Parrotlet	Near Threatened	Dead	Adult	Unknown	2020	March	23	Exact	-23.43	-46.48	Precise	Guarulhos	Sao Paulo	Brazil	None	Unknown	Unknown	Systematic
813	Psittaciformes	Psittacidae	Touit	Touit melanonotus	Brown-backed Parrotlet	Near Threatened	Dead	Adult	Unknown	2020	March	23	Exact	-23.43	-46.48	Precise	Guarulhos	Sao Paulo	Brazil	None	Unknown	Unknown	Systematic
814	Psittaciformes	Psittacidae	Touit	Touit melanonotus	Brown-backed Parrotlet	Near Threatened	Dead	Adult	Unknown	2020	March	23	Exact	-23.43	-46.48	Precise	Guarulhos	Sao Paulo	Brazil	None	Unknown	Unknown	Systematic
815	Psittaciformes	Psittacidae	Touit	Touit melanonotus	Brown-backed Parrotlet	Near Threatened	Dead	Adult	Unknown	2020	March	23	Exact	-23.43	-46.48	Precise	Guarulhos	Sao Paulo	Brazil	None	Unknown	Unknown	Systematic
816	Psittaciformes	Psittacidae	Touit	Touit melanonotus	Brown-backed Parrotlet	Near Threatened	Dead	Adult	Unknown	2020	March	23	Exact	-23.43	-46.48	Precise	Guarulhos	Sao Paulo	Brazil	None	Unknown	Unknown	Systematic
817	Psittaciformes	Psittacidae	Touit	Touit melanonotus	Brown-backed Parrotlet	Near Threatened	Dead	Adult	Unknown	2020	March	23	Exact	-23.43	-46.48	Precise	Guarulhos	Sao Paulo	Brazil	None	Unknown	Unknown	Systematic
818	Psittaciformes	Psittacidae	Touit	Touit melanonotus	Brown-backed Parrotlet	Near Threatened	Dead	Adult	Unknown	2020	March	23	Exact	-23.43	-46.48	Precise	Guarulhos	Sao Paulo	Brazil	None	Unknown	Unknown	Systematic
819	Psittaciformes	Psittacidae	Touit	Touit melanonotus	Brown-backed Parrotlet	Near Threatened	Dead	Adult	Unknown	2020	March	23	Exact	-23.43	-46.48	Precise	Guarulhos	Sao Paulo	Brazil	None	Unknown	Unknown	Systematic
820	Psittaciformes	Psittacidae	Touit	Touit melanonotus	Brown-backed Parrotlet	Near Threatened	Dead	Adult	Unknown	2020	March	23	Exact	-23.43	-46.48	Precise	Guarulhos	Sao Paulo	Brazil	None	Unknown	Unknown	Systematic
821	Psittaciformes	Psittacidae	Touit	Touit melanonotus	Brown-backed Parrotlet	Near Threatened	Dead	Adult	Unknown	2020	March	23	Exact	-23.43	-46.48	Precise	Guarulhos	Sao Paulo	Brazil	None	Unknown	Unknown	Systematic
822	Psittaciformes	Psittacidae	Touit	Touit melanonotus	Brown-backed Parrotlet	Near Threatened	Dead	Adult	Unknown	2020	March	23	Exact	-23.43	-46.48	Precise	Guarulhos	Sao Paulo	Brazil	None	Unknown	Unknown	Systematic
823	Psittaciformes	Psittacidae	Touit	Touit melanonotus	Brown-backed Parrotlet	Near Threatened	Dead	Adult	Unknown	2020	March	23	Exact	-23.43	-46.48	Precise	Guarulhos	Sao Paulo	Brazil	None	Unknown	Unknown	Systematic
824	Psittaciformes	Psittacidae	Touit	Touit melanonotus	Brown-backed Parrotlet	Near Threatened	Dead	Adult	Unknown	2020	March	23	Exact	-23.43	-46.48	Precise	Guarulhos	Sao Paulo	Brazil	None	Unknown	Unknown	Systematic
825	Psittaciformes	Psittacidae	Touit	Touit melanonotus	Brown-backed Parrotlet	Near Threatened	Dead	Adult	Unknown	2020	March	23	Exact	-23.43	-46.48	Precise	Guarulhos	Sao Paulo	Brazil	None	Unknown	Unknown	Systematic
826	Psittaciformes	Psittacidae	Touit	Touit melanonotus	Brown-backed Parrotlet	Near Threatened	Dead	Adult	Unknown	2020	March	23	Exact	-23.43	-46.48	Precise	Guarulhos	Sao Paulo	Brazil	None	Unknown	Unknown	Systematic
827	Psittaciformes	Psittacidae	Touit	Touit melanonotus	Brown-backed Parrotlet	Near Threatened	Dead	Adult	Unknown	2020	March	23	Exact	-23.43	-46.48	Precise	Guarulhos	Sao Paulo	Brazil	None	Unknown	Unknown	Systematic
828	Psittaciformes	Psittacidae	Touit	Touit melanonotus	Brown-backed Parrotlet	Near Threatened	Dead	Adult	Unknown	2020	March	23	Exact	-23.43	-46.48	Precise	Guarulhos	Sao Paulo	Brazil	None	Unknown	Unknown	Systematic
829	Psittaciformes	Psittacidae	Touit	Touit melanonotus	Brown-backed Parrotlet	Near Threatened	Dead	Adult	Unknown	2020	March	23	Exact	-23.43	-46.48	Precise	Guarulhos	Sao Paulo	Brazil	None	Unknown	Unknown	Systematic
830	Psittaciformes	Psittacidae	Touit	Touit melanonotus	Brown-backed Parrotlet	Near Threatened	Dead	Adult	Unknown	2020	March	23	Exact	-23.43	-46.48	Precise	Guarulhos	Sao Paulo	Brazil	None	Unknown	Unknown	Systematic
831	Psittaciformes	Psittacidae	Touit	Touit melanonotus	Brown-backed Parrotlet	Near Threatened	Dead	Adult	Unknown	2020	March	23	Exact	-23.43	-46.48	Precise	Guarulhos	Sao Paulo	Brazil	None	Unknown	Unknown	Systematic
832	Psittaciformes	Psittacidae	Touit	Touit melanonotus	Brown-backed Parrotlet	Near Threatened	Dead	Adult	Unknown	2020	March	23	Exact	-23.43	-46.48	Precise	Guarulhos	Sao Paulo	Brazil	None	Unknown	Unknown	Systematic
833	Psittaciformes	Psittacidae	Touit	Touit melanonotus	Brown-backed Parrotlet	Near Threatened	Dead	Adult	Unknown	2020	March	23	Exact	-23.43	-46.48	Precise	Guarulhos	Sao Paulo	Brazil	None	Unknown	Unknown	Systematic
834	Psittaciformes	Psittacidae	Touit	Touit melanonotus	Brown-backed Parrotlet	Near Threatened	Dead	Adult	Unknown	2020	March	23	Exact	-23.43	-46.48	Precise	Guarulhos	Sao Paulo	Brazil	None	Unknown	Unknown	Systematic
835	Psittaciformes	Psittacidae	Touit	Touit melanonotus	Brown-backed Parrotlet	Near Threatened	Dead	Adult	Unknown	2020	March	23	Exact	-23.43	-46.48	Precise	Guarulhos	Sao Paulo	Brazil	None	Unknown	Unknown	Systematic
836	Psittaciformes	Psittacidae	Touit	Touit melanonotus	Brown-backed Parrotlet	Near Threatened	Dead	Adult	Unknown	2020	March	23	Exact	-23.43	-46.48	Precise	Guarulhos	Sao Paulo	Brazil	None	Unknown	Unknown	Systematic
837	Psittaciformes	Psittacidae	Touit	Touit melanonotus	Brown-backed Parrotlet	Near Threatened	Dead	Adult	Unknown	2020	March	23	Exact	-23.43	-46.48	Precise	Guarulhos	Sao Paulo	Brazil	None	Unknown	Unknown	Systematic
838	Apodiformes	Trochilidae	Eupetomena	Eupetomena macroura	Swallow-tailed Hummingbird	Least Concern	Alive	Adult	Unknown	2019	July	Unknown	Approximate	-22.34	-44.82	Precise	Itamonte	Minas Gerais	Brazil	None	Taller	Translucent	By chance
839	Columbiformes	Columbidae	Columba	Patagioenas plumbea	Plumbeous Pigeon	Least Concern	Dead	Adult	Unknown	2011	February	15	Exact	-22.56	-45.46	Precise	Paraibuna	Sao Paulo	Brazil	None	Low-rise	Translucent	By chance
840	Apodiformes	Trochilidae	Eupetomena	Eupetomena macroura	Swallow-tailed Hummingbird	Least Concern	Alive	Adult	Unknown	1992	February	Unknown	Approximate	-19.8	-43.98	Precise	Belo Horizonte	Minas Gerais	Brazil	None	Low-rise	Translucent	By chance
841	Passeriformes	Thraupidae	Saltator	Saltator similis	Green-winged Saltator	Least Concern	Dead	Adult	Unknown	2014	March	16	Exact	-19.94	-40.6	Precise	Santa Teresa	Espirito Santo	Brazil	None	Unknown	Unknown	By chance
842	Apodiformes	Trochilidae	Florisuga	Florisuga fusca	Black Jacobin	Least Concern	Dead	Adult	Unknown	2014	August	16	Exact	-19.94	-40.6	Precise	Santa Teresa	Espirito Santo	Brazil	None	Low-rise	Reflective	By chance
843	Psittaciformes	Psittacidae	Pyrrhura	Pyrrhura frontalis	Maroon-bellied Parakeet	Least Concern	Dead	Adult	Unknown	2017	November	8	Exact	-19.94	-40.6	Precise	Santa Teresa	Espirito Santo	Brazil	None	Low-rise	Reflective	By chance
844	Passeriformes	Passeridae	Passer	Passer domesticus	House Sparrow	Least Concern	Dead	Adult	Male	2017	December	17	Exact	-19.94	-40.6	Precise	Santa Teresa	Espirito Santo	Brazil	None	Low-rise	Reflective	By chance
845	Passeriformes	Turdidae	Turdus	Turdus flavipes	Yellow-legged Thrush	Least Concern	Dead	Adult	Female	2017	December	21	Exact	-19.93	-40.6	Precise	Santa Teresa	Espirito Santo	Brazil	None	Taller	Reflective	By chance
846	Caprimulgiformes	Caprimulgidae	Nyctidromus	Nyctidromus albicollis	Common Pauraque	Least Concern	Dead	Adult	Unknown	2018	February	2	Exact	-19.94	-40.6	Precise	Santa Teresa	Espirito Santo	Brazil	None	Taller	Unknown	By chance
847	Passeriformes	Tyrannidae	Pitangus	Pitangus sulphuratus	Great Kiskadee	Least Concern	Dead	Adult	Unknown	2018	May	12	Exact	-19.94	-40.6	Precise	Santa Teresa	Espirito Santo	Brazil	None	Low-rise	Reflective	By chance
848	Passeriformes	Hirundinidae	Pygochelidon	Pygochelidon cyanoleuca	Blue-and-white Swallow	Least Concern	Dead	Unknown	Unknown	2018	November	21	Exact	-19.93	-40.59	Precise	Santa Teresa	Espirito Santo	Brazil	None	Low-rise	Reflective	By chance
849	Passeriformes	Furnariidae	Campylorhamphus	Campylorhamphus falcularius	Black-billed Scythebill	Least Concern	Dead	Adult	Unknown	2018	November	23	Exact	-19.94	-40.6	Precise	Santa Teresa	Espirito Santo	Brazil	None	Low-rise	Reflective	By chance
850	Accipitriformes	Accipitridae	Harpagus	Harpagus diodon	Rufous-thighed Kite	Least Concern	Dead	Adult	Unknown	2019	January	11	Exact	-19.94	-40.6	Precise	Santa Teresa	Espirito Santo	Brazil	None	Low-rise	Reflective	By chance
851	Apodiformes	Trochilidae	Florisuga	Florisuga fusca	Black Jacobin	Least Concern	Dead	Adult	Unknown	2019	January	8	Exact	-19.93	-40.59	Precise	Santa Teresa	Espirito Santo	Brazil	None	Low-rise	Reflective	By chance
852	Passeriformes	Turdidae	Turdus	Turdus flavipes	Yellow-legged Thrush	Least Concern	Dead	Adult	Unknown	2019	January	22	Exact	-19.93	-40.59	Precise	Santa Teresa	Espirito Santo	Brazil	None	Low-rise	Reflective	By chance
853	Apodiformes	Trochilidae	Calliphlox	Calliphlox amethystina	Amethyst Woodstar	Least Concern	Dead	Adult	Unknown	2019	January	25	Exact	-19.94	-40.6	Precise	Santa Teresa	Espirito Santo	Brazil	None	Low-rise	Reflective	By chance
854	Strigiformes	Strigidae	Asio	Asio stygius	Stygian Owl	Least Concern	Dead	Adult	Unknown	2019	February	15	Exact	-19.94	-40.61	Precise	Santa Teresa	Espirito Santo	Brazil	None	Low-rise	Reflective	By chance
855	Columbiformes	Columbidae	Columbina	Columbina talpacoti	Ruddy Ground Dove	Least Concern	Dead	Adult	Unknown	2019	March	15	Exact	-19.94	-40.6	Precise	Santa Teresa	Espirito Santo	Brazil	None	Low-rise	Reflective	By chance
856	Columbiformes	Columbidae	Columbina	Columbina talpacoti	Ruddy Ground Dove	Least Concern	Dead	Adult	Unknown	2019	May	1	Exact	-19.52	-40.66	Precise	Colatina	Espirito Santo	Brazil	None	Low-rise	Reflective	By chance
857	Apodiformes	Trochilidae	Eupetomena	Eupetomena cirrochloris	Sombre Hummingbird	Least Concern	Dead	Adult	Unknown	2019	June	6	Exact	-19.94	-40.6	Precise	Santa Teresa	Espirito Santo	Brazil	None	Low-rise	Reflective	By chance
858	Apodiformes	Trochilidae	Florisuga	Florisuga fusca	Black Jacobin	Least Concern	Dead	Juvenile	Unknown	2019	August	1	Exact	-19.94	-40.6	Precise	Santa Teresa	Espirito Santo	Brazil	None	Low-rise	Reflective	By chance
859	Tinamiformes	Tinamidae	Crypturellus	Crypturellus tataupa	Tataupa Tinamou	Least Concern	Dead	Adult	Unknown	2019	October	1	Exact	-19.93	-40.6	Precise	Santa Teresa	Espirito Santo	Brazil	None	Low-rise	Reflective	By chance
860	Passeriformes	Pipridae	Chiroxiphia	Chiroxiphia caudata	Swallow-tailed Manakin	Least Concern	Dead	Adult	Male	2019	November	27	Exact	-19.93	-40.63	Precise	Santa Teresa	Espirito Santo	Brazil	None	Low-rise	Reflective	By chance
861	Passeriformes	Thraupidae	Sicalis	Sicalis flaveola	Saffron Finch	Least Concern	Dead	Adult	Male	2019	October	14	Exact	-20.66	-40.51	Precise	Guarapari	Espirito Santo	Brazil	None	Low-rise	Translucent	By chance
862	Passeriformes	Thraupidae	Sicalis	Sicalis flaveola	Saffron Finch	Least Concern	Dead	Adult	Male	2019	October	16	Exact	-20.66	-40.51	Precise	Guarapari	Espirito Santo	Brazil	None	Low-rise	Translucent	By chance
863	Apodiformes	Trochilidae	Eupetomena	Eupetomena macroura	Swallow-tailed Hummingbird	Least Concern	Dead	Adult	Male	2020	February	15	Exact	-20.66	-40.51	Precise	Guarapari	Espirito Santo	Brazil	None	Low-rise	Translucent	By chance
864	Columbiformes	Columbidae	Columbina	Columbina talpacoti	Ruddy Ground Dove	Least Concern	Dead	Adult	Male	2020	February	27	Exact	-20.66	-40.51	Precise	Guarapari	Espirito Santo	Brazil	None	Low-rise	Translucent	By chance
865	Passeriformes	Thraupidae	Thraupis	Thraupis palmarum	Palm Tanager	Least Concern	Alive	Adult	Unknown	2020	May	5	Exact	-22.9	-43.29	Precise	Rio de Janeiro	Rio de Janeiro	Brazil	None	Taller	Reflective	By chance
866	Columbiformes	Columbidae	Columbina	Columbina picui	Picui Ground Dove	Least Concern	Dead	Adult	Unknown	2013	June	5	Exact	-22.33	-41.74	Precise	Macae	Rio de Janeiro	Brazil	None	Unknown	Reflective	By chance
867	Passeriformes	Thraupidae	Tangara	Tangara seledon	Green-headed Tanager	Least Concern	Dead	Adult	Male	2013	August	20	Exact	-22.31	-42	Precise	Macae	Rio de Janeiro	Brazil	None	Unknown	Reflective	By chance
868	Passeriformes	Hirundinidae	Pygochelidon	Pygochelidon cyanoleuca	Blue-and-white Swallow	Least Concern	Dead	Adult	Unknown	2012	October	11	Exact	-22.33	-41.75	Precise	Macae	Rio de Janeiro	Brazil	None	Low-rise	Translucent	By chance
869	Passeriformes	Thraupidae	Stilpnia	Stilpnia cayana	Burnished-buff Tanager	Least Concern	Alive	Adult	Male	2014	November	3	Exact	-22.33	-41.74	Precise	Macae	Rio de Janeiro	Brazil	None	Unknown	Reflective	By chance
870	Passeriformes	Thraupidae	Stilpnia	Stilpnia cayana	Burnished-buff Tanager	Least Concern	Alive	Adult	Male	2016	January	18	Exact	-22.38	-42.22	Precise	Casimiro de Abreu	Rio de Janeiro	Brazil	None	Low-rise	Reflective	By chance
871	Passeriformes	Thraupidae	Tangara	Tangara seledon	Green-headed Tanager	Least Concern	Alive	Adult	Male	2018	June	10	Exact	-22.33	-42.18	Precise	Macae	Rio de Janeiro	Brazil	None	Low-rise	Reflective	By chance
872	Passeriformes	Tyrannidae	Elaenia	Elaenia cristata	Plain-crested Elaenia	Least Concern	Dead	Adult	Unknown	2020	May	2	Exact	-14.11	-47.53	Precise	Alto Paraiso	Goias	Brazil	None	Low-rise	Translucent	By chance
873	Columbiformes	Columbidae	Columbina	Columbina talpacoti	Ruddy Ground Dove	Least Concern	Alive	Adult	Unknown	2020	May	14	Exact	-14.11	-47.53	Precise	Alto Paraiso	Goias	Brazil	None	Low-rise	Translucent	By chance
874	Apodiformes	Trochilidae	Chlorostilbon	Chlorostilbon lucidus	Glittering-bellied Emerald	Least Concern	Alive	Adult	Male	2020	June	3	Exact	-14.22	-47.89	Precise	Sao Jorge	Goias	Brazil	None	Low-rise	Translucent	By chance
875	Columbiformes	Columbidae	Columbina	Columbina talpacoti	Ruddy Ground Dove	Least Concern	Dead	Adult	Male	2020	June	7	Exact	-15.62	-47.65	Precise	Planaltina	Distrito Federal	Brazil	None	Taller	Reflective	By chance
876	Passeriformes	Thraupidae	Thraupis	Thraupis sayaca	Sayaca Tanager	Least Concern	Dead	Unknown	Unknown	2008	September	23	Exact	-22.71	-47.63	Precise	Piracicaba	Sao Paulo	Brazil	None	Taller	Unknown	By chance
877	Passeriformes	Thraupidae	Tachyphonus	Tachyphonus coronatus	Ruby-crowned Tanager	Least Concern	Dead	Adult	Male	2019	September	18	Exact	-19.94	-40.59	Precise	Santa Teresa	Espirito Santo	Brazil	None	Taller	Translucent	By chance
878	Columbiformes	Columbidae	Columbina	Columbina talpacoti	Ruddy Ground Dove	Least Concern	Dead	Adult	Unknown	2019	October	9	Exact	-19.94	-40.59	Precise	Santa Teresa	Espirito Santo	Brazil	None	Taller	Translucent	By chance
879	Columbiformes	Columbidae	Columbina	Columbina talpacoti	Ruddy Ground Dove	Least Concern	Dead	Adult	Unknown	2019	October	9	Exact	-19.94	-40.59	Precise	Santa Teresa	Espirito Santo	Brazil	None	Taller	Translucent	By chance
880	Passeriformes	Thraupidae	Tangara	Tangara cyanoventris	Gilt-edged Tanager	Least Concern	Dead	Adult	Unknown	2019	December	7	Exact	-19.94	-40.59	Precise	Santa Teresa	Espirito Santo	Brazil	None	Taller	Translucent	By chance
881	Passeriformes	Turdidae	Turdus	Turdus grayi	Clay-colored Thrush	Least Concern	Dead	Adult	Unknown	2015	May	20	Exact	16.76	-92.68	Precise	San Cristobal de Las Casas	Chiapas	Mexico	None	Low-rise	Translucent	By chance
882	Passeriformes	Thraupidae	Coeraba	Coereba flaveola	Bananaquit	Least Concern	Dead	Adult	Male	2018	January	Unknown	Approximate	20.54	-86.93	Precise	Cozumel island	Quintana Roo	Mexico	None	Low-rise	Translucent	By chance
883	Passeriformes	Thraupidae	Tiaris	Tiaris olivaceus	Yellow-faced Grassquit	Least Concern	Dead	Adult	Male	2016	February	15	Exact	20.54	-86.93	Precise	Cozumel island	Quintana Roo	Mexico	None	Low-rise	Translucent	By chance
884	Passeriformes	Thraupidae	Tiaris	Tiaris olivaceus	Yellow-faced Grassquit	Least Concern	Dead	Adult	Unknown	2016	February	15	Exact	20.54	-86.93	Precise	Cozumel island	Quintana Roo	Mexico	None	Low-rise	Translucent	By chance
885	Passeriformes	Hirundinidae	Orochelidon	Orochelidon murina	Brown-bellied Swallow	Least Concern	Dead	Adult	Female	2018	August	8	Exact	4.67	-74.06	Precise	Bogota	Cundinamarca	Colombia	None	Low-rise	Reflective	By chance
886	Apodiformes	Trochilidae	Colibri	Colibri delphinae	Brown Violetear	Least Concern	Dead	Unknown	Unknown	2015	Unknown	Unknown	Approximate	10.4	-66.98	Precise	Caracas	Distrito Capital	Venezuela	None	Taller	Reflective	By chance
887	Apodiformes	Trochilidae	Adelomyia	Adelomyia melanogenys	Speckled Hummingbird	Least Concern	Dead	Unknown	Unknown	2013	October	Unknown	Approximate	10.47	-66.91	Precise	Caracas	Distrito Capital	Venezuela	None	Low-rise	Reflective	By chance
888	Passeriformes	Turdidae	Turdus	Turdus ignobilis	Black-billed Thrush	Least Concern	Dead	Unknown	Unknown	2009	July	15	Exact	4.29	-73.51	Precise	Cumaral	Meta	Colombia	None	Low-rise	Translucent	Systematic
889	Passeriformes	Turdidae	Turdus	Turdus ignobilis	Black-billed Thrush	Least Concern	Dead	Unknown	Unknown	2009	July	23	Exact	4.29	-73.51	Precise	Cumaral	Meta	Colombia	None	Low-rise	Translucent	Systematic
890	Passeriformes	Turdidae	Turdus	Turdus ignobilis	Black-billed Thrush	Least Concern	Dead	Unknown	Unknown	2009	July	24	Exact	4.29	-73.51	Precise	Cumaral	Meta	Colombia	None	Low-rise	Translucent	Systematic
891	Passeriformes	Pipridae	Manacus	Manacus manacus	White-bearded Manakin	Least Concern	Alive	Unknown	Female	2009	July	25	Exact	4.29	-73.51	Precise	Cumaral	Meta	Colombia	None	Low-rise	Translucent	Systematic
892	Strigiformes	Strigidae	Megascops	Megascops choliba	Tropical Screech-owl	Least Concern	Dead	Unknown	Unknown	2009	July	30	Exact	4.29	-73.51	Precise	Cumaral	Meta	Colombia	None	Low-rise	Translucent	Systematic
893	Passeriformes	Thraupidae	Thraupis	Thraupis episcopus	Blue-gray Tanager	Least Concern	Alive	Unknown	Unknown	2009	August	13	Exact	4.29	-73.51	Precise	Cumaral	Meta	Colombia	None	Low-rise	Translucent	Systematic
894	Passeriformes	Tyrannidae	Tyrannus	Tyrannus melancholicus	Tropical Kingbird	Least Concern	Dead	Unknown	Unknown	2009	August	16	Exact	4.29	-73.51	Precise	Cumaral	Meta	Colombia	None	Low-rise	Translucent	Systematic
895	Piciformes	Ramphastidae	Pteroglossus	Pteroglossus castanotis	Chestnut-eared Aracari	Least Concern	Alive	Juvenile	Unknown	2009	August	17	Exact	4.29	-73.51	Precise	Cumaral	Meta	Colombia	None	Low-rise	Translucent	Systematic
896	Passeriformes	Thraupidae	Thraupis	Thraupis palmarum	Palm Tanager	Least Concern	Alive	Unknown	Unknown	2009	August	31	Exact	4.29	-73.51	Precise	Cumaral	Meta	Colombia	None	Low-rise	Translucent	Systematic
897	Passeriformes	Thraupidae	Thraupis	Thraupis palmarum	Palm Tanager	Least Concern	Dead	Unknown	Unknown	2009	September	3	Exact	4.29	-73.51	Precise	Cumaral	Meta	Colombia	None	Low-rise	Translucent	Systematic
898	Passeriformes	Turdidae	Turdus	Turdus ignobilis	Black-billed Thrush	Least Concern	Dead	Unknown	Unknown	2009	September	3	Exact	4.29	-73.51	Precise	Cumaral	Meta	Colombia	None	Low-rise	Translucent	Systematic
899	Passeriformes	Thraupidae	Thraupis	Thraupis palmarum	Palm Tanager	Least Concern	Dead	Unknown	Unknown	2009	September	4	Exact	4.29	-73.51	Precise	Cumaral	Meta	Colombia	None	Low-rise	Translucent	Systematic
900	Passeriformes	Thraupidae	Thraupis	Thraupis episcopus	Blue-gray Tanager	Least Concern	Alive	Unknown	Unknown	2009	September	4	Exact	4.29	-73.51	Precise	Cumaral	Meta	Colombia	None	Low-rise	Translucent	Systematic
901	Passeriformes	Turdidae	Turdus	Turdus ignobilis	Black-billed Thrush	Least Concern	Alive	Unknown	Unknown	2009	September	4	Exact	4.29	-73.51	Precise	Cumaral	Meta	Colombia	None	Low-rise	Translucent	Systematic
902	Passeriformes	Tyrannidae	Pitangus	Pitangus sulphuratus	Great Kiskadee	Least Concern	Alive	Unknown	Unknown	2009	September	5	Exact	4.29	-73.51	Precise	Cumaral	Meta	Colombia	None	Low-rise	Translucent	Systematic
903	Passeriformes	Turdidae	Turdus	Turdus ignobilis	Black-billed Thrush	Least Concern	Dead	Unknown	Unknown	2009	September	5	Exact	4.29	-73.51	Precise	Cumaral	Meta	Colombia	None	Low-rise	Translucent	Systematic
904	Passeriformes	Turdidae	Turdus	Turdus ignobilis	Black-billed Thrush	Least Concern	Dead	Unknown	Unknown	2009	September	6	Exact	4.29	-73.51	Precise	Cumaral	Meta	Colombia	None	Low-rise	Translucent	Systematic
905	Passeriformes	Thraupidae	Thraupis	Thraupis palmarum	Palm Tanager	Least Concern	Alive	Unknown	Unknown	2009	September	8	Exact	4.29	-73.51	Precise	Cumaral	Meta	Colombia	None	Low-rise	Translucent	Systematic
906	Passeriformes	Turdidae	Turdus	Turdus ignobilis	Black-billed Thrush	Least Concern	Alive	Unknown	Unknown	2009	September	8	Exact	4.29	-73.51	Precise	Cumaral	Meta	Colombia	None	Low-rise	Translucent	Systematic
907	Passeriformes	Thraupidae	Thraupis	Thraupis palmarum	Palm Tanager	Least Concern	Dead	Unknown	Unknown	2009	September	10	Exact	4.29	-73.51	Precise	Cumaral	Meta	Colombia	None	Low-rise	Translucent	Systematic
908	Passeriformes	Turdidae	Turdus	Turdus ignobilis	Black-billed Thrush	Least Concern	Alive	Unknown	Unknown	2009	September	10	Exact	4.29	-73.51	Precise	Cumaral	Meta	Colombia	None	Low-rise	Translucent	Systematic
909	Passeriformes	Turdidae	Turdus	Turdus ignobilis	Black-billed Thrush	Least Concern	Alive	Unknown	Unknown	2009	September	10	Exact	4.29	-73.51	Precise	Cumaral	Meta	Colombia	None	Low-rise	Translucent	Systematic
910	Passeriformes	Thraupidae	Thraupis	Thraupis palmarum	Palm Tanager	Least Concern	Alive	Unknown	Unknown	2009	September	11	Exact	4.29	-73.51	Precise	Cumaral	Meta	Colombia	None	Low-rise	Translucent	Systematic
911	Passeriformes	Thraupidae	Thraupis	Thraupis episcopus	Blue-gray Tanager	Least Concern	Alive	Unknown	Unknown	2009	September	11	Exact	4.29	-73.51	Precise	Cumaral	Meta	Colombia	None	Low-rise	Translucent	Systematic
912	Passeriformes	Turdidae	Turdus	Turdus ignobilis	Black-billed Thrush	Least Concern	Alive	Unknown	Unknown	2009	September	12	Exact	4.29	-73.51	Precise	Cumaral	Meta	Colombia	None	Low-rise	Translucent	Systematic
913	Passeriformes	Turdidae	Turdus	Turdus ignobilis	Black-billed Thrush	Least Concern	Dead	Unknown	Unknown	2009	September	12	Exact	4.29	-73.51	Precise	Cumaral	Meta	Colombia	None	Low-rise	Translucent	Systematic
914	Piciformes	Ramphastidae	Pteroglossus	Pteroglossus inscriptus	Lettered Aracari	Least Concern	Alive	Unknown	Unknown	2009	September	16	Exact	4.29	-73.51	Precise	Cumaral	Meta	Colombia	None	Low-rise	Translucent	Systematic
915	Piciformes	Picidae	Dryobates	Dryobates passerinus	Little Woodpecker	Least Concern	Alive	Unknown	Unknown	2009	September	16	Exact	4.29	-73.51	Precise	Cumaral	Meta	Colombia	None	Low-rise	Translucent	Systematic
916	Passeriformes	Turdidae	Turdus	Turdus ignobilis	Black-billed Thrush	Least Concern	Dead	Unknown	Unknown	2009	September	22	Exact	4.29	-73.51	Precise	Cumaral	Meta	Colombia	None	Low-rise	Translucent	Systematic
917	Passeriformes	Thraupidae	Thraupis	Thraupis palmarum	Palm Tanager	Least Concern	Alive	Unknown	Unknown	2009	October	2	Exact	4.29	-73.51	Precise	Cumaral	Meta	Colombia	None	Low-rise	Translucent	Systematic
918	Passeriformes	Tityridae	Tityra	Tityra cayana	Black-tailed Tityra	Least Concern	Alive	Unknown	Unknown	2009	October	4	Exact	4.29	-73.51	Precise	Cumaral	Meta	Colombia	None	Low-rise	Translucent	Systematic
919	Passeriformes	Thraupidae	Thraupis	Thraupis palmarum	Palm Tanager	Least Concern	Alive	Juvenile	Unknown	2009	October	9	Exact	4.29	-73.51	Precise	Cumaral	Meta	Colombia	None	Low-rise	Translucent	Systematic
920	Piciformes	Picidae	Dryobates	Dryobates passerinus	Little Woodpecker	Least Concern	Alive	Unknown	Unknown	2009	October	18	Exact	4.29	-73.51	Precise	Cumaral	Meta	Colombia	None	Low-rise	Translucent	Systematic
921	Passeriformes	Thraupidae	Thraupis	Thraupis palmarum	Palm Tanager	Least Concern	Alive	Unknown	Unknown	2009	October	27	Exact	4.29	-73.51	Precise	Cumaral	Meta	Colombia	None	Low-rise	Translucent	Systematic
922	Piciformes	Ramphastidae	Pteroglossus	Pteroglossus inscriptus	Lettered Aracari	Least Concern	Dead	Unknown	Unknown	2009	November	10	Exact	4.29	-73.51	Precise	Cumaral	Meta	Colombia	None	Low-rise	Translucent	Systematic
923	Passeriformes	Tyrannidae	Myiozetetes	Myiozetetes similis	Social Flycatcher	Least Concern	Dead	Unknown	Unknown	2009	November	23	Exact	4.29	-73.51	Precise	Cumaral	Meta	Colombia	None	Low-rise	Translucent	Systematic
924	Passeriformes	Troglodytidae	Troglodytes	Troglodytes aedon	House Wren	Least Concern	Dead	Unknown	Unknown	2009	November	25	Exact	4.29	-73.51	Precise	Cumaral	Meta	Colombia	None	Low-rise	Translucent	Systematic
925	Passeriformes	Turdidae	Turdus	Turdus ignobilis	Black-billed Thrush	Least Concern	Dead	Unknown	Unknown	2009	November	28	Exact	4.29	-73.51	Precise	Cumaral	Meta	Colombia	None	Low-rise	Translucent	Systematic
926	Passeriformes	Thraupidae	Sporophila	Sporophila intermedia	Gray Seedeater	Least Concern	Alive	Adult	Female	2010	January	23	Exact	4.29	-73.51	Precise	Cumaral	Meta	Colombia	None	Low-rise	Translucent	Systematic
927	Piciformes	Picidae	Dryobates	Dryobates passerinus	Little Woodpecker	Least Concern	Alive	Unknown	Unknown	2010	January	26	Exact	4.29	-73.51	Precise	Cumaral	Meta	Colombia	None	Low-rise	Translucent	Systematic
928	Passeriformes	Thraupidae	Thraupis	Thraupis episcopus	Blue-gray Tanager	Least Concern	Alive	Unknown	Unknown	2010	March	2	Exact	4.29	-73.51	Precise	Cumaral	Meta	Colombia	None	Low-rise	Translucent	Systematic
929	Passeriformes	Thraupidae	Thraupis	Thraupis palmarum	Palm Tanager	Least Concern	Alive	Unknown	Unknown	2010	March	6	Exact	4.29	-73.51	Precise	Cumaral	Meta	Colombia	None	Low-rise	Translucent	Systematic
930	Passeriformes	Thraupidae	Thraupis	Thraupis episcopus	Blue-gray Tanager	Least Concern	Alive	Unknown	Unknown	2010	April	12	Exact	4.29	-73.51	Precise	Cumaral	Meta	Colombia	None	Low-rise	Translucent	Systematic
931	Cuculiformes	Cuculidae	Coccyzus	Coccyzus melacoryphus	Dark-billed Cuckoo	Least Concern	Dead	Unknown	Unknown	2010	May	19	Exact	4.29	-73.51	Precise	Cumaral	Meta	Colombia	None	Low-rise	Translucent	Systematic
932	Cuculiformes	Cuculidae	Coccyzus	Coccyzus melacoryphus	Dark-billed Cuckoo	Least Concern	Alive	Unknown	Unknown	2010	May	20	Exact	4.29	-73.51	Precise	Cumaral	Meta	Colombia	None	Low-rise	Translucent	Systematic
933	Passeriformes	Troglodytidae	Troglodytes	Troglodytes aedon	House Wren	Least Concern	Alive	Juvenile	Unknown	2010	July	28	Exact	4.29	-73.51	Precise	Cumaral	Meta	Colombia	None	Low-rise	Translucent	Systematic
934	Passeriformes	Troglodytidae	Troglodytes	Troglodytes aedon	House Wren	Least Concern	Alive	Juvenile	Unknown	2010	July	28	Exact	4.29	-73.51	Precise	Cumaral	Meta	Colombia	None	Low-rise	Translucent	Systematic
935	Passeriformes	Turdidae	Turdus	Turdus ignobilis	Black-billed Thrush	Least Concern	Dead	Unknown	Unknown	2010	August	5	Exact	4.29	-73.51	Precise	Cumaral	Meta	Colombia	None	Low-rise	Translucent	Systematic
936	Passeriformes	Turdidae	Turdus	Turdus ignobilis	Black-billed Thrush	Least Concern	Dead	Unknown	Unknown	2010	August	24	Exact	4.29	-73.51	Precise	Cumaral	Meta	Colombia	None	Low-rise	Translucent	Systematic
937	Passeriformes	Thraupidae	Sicalis	Sicalis flaveola	Saffron Finch	Least Concern	Dead	Juvenile	Unknown	2010	August	28	Exact	4.29	-73.51	Precise	Cumaral	Meta	Colombia	None	Low-rise	Translucent	Systematic
938	Passeriformes	Turdidae	Turdus	Turdus ignobilis	Black-billed Thrush	Least Concern	Dead	Unknown	Unknown	2010	August	30	Exact	4.29	-73.51	Precise	Cumaral	Meta	Colombia	None	Low-rise	Translucent	Systematic
939	Passeriformes	Turdidae	Turdus	Turdus ignobilis	Black-billed Thrush	Least Concern	Alive	Unknown	Unknown	2010	September	11	Exact	4.29	-73.51	Precise	Cumaral	Meta	Colombia	None	Low-rise	Translucent	Systematic
940	Passeriformes	Turdidae	Turdus	Turdus ignobilis	Black-billed Thrush	Least Concern	Dead	Juvenile	Unknown	2010	September	11	Exact	4.29	-73.51	Precise	Cumaral	Meta	Colombia	None	Low-rise	Translucent	Systematic
941	Passeriformes	Turdidae	Turdus	Turdus ignobilis	Black-billed Thrush	Least Concern	Dead	Unknown	Unknown	2010	September	12	Exact	4.29	-73.51	Precise	Cumaral	Meta	Colombia	None	Low-rise	Translucent	Systematic
942	Columbiformes	Columbidae	Columbina	Columbina squammata	Scaled Dove	Least Concern	Dead	Unknown	Unknown	2010	September	15	Exact	4.29	-73.51	Precise	Cumaral	Meta	Colombia	None	Low-rise	Translucent	Systematic
943	Passeriformes	Turdidae	Turdus	Turdus ignobilis	Black-billed Thrush	Least Concern	Dead	Unknown	Unknown	2010	September	17	Exact	4.29	-73.51	Precise	Cumaral	Meta	Colombia	None	Low-rise	Translucent	Systematic
944	Columbiformes	Columbidae	Leptotila	Leptotila rufaxilla	Gray-fronted Dove	Least Concern	Dead	Unknown	Unknown	2010	September	21	Exact	4.29	-73.51	Precise	Cumaral	Meta	Colombia	None	Low-rise	Translucent	Systematic
945	Coraciiformes	Alcedinidae	Chloroceryle	Chloroceryle aenea	American Pygmy Kingfisher	Least Concern	Dead	Unknown	Female	2010	September	30	Exact	4.29	-73.51	Precise	Cumaral	Meta	Colombia	None	Low-rise	Translucent	Systematic
946	Apodiformes	Trochilidae	Chionomesa	Chionomesa fimbriata	Glittering-throated Emerald	Least Concern	Alive	Unknown	Unknown	2010	October	4	Exact	4.29	-73.51	Precise	Cumaral	Meta	Colombia	None	Low-rise	Translucent	Systematic
947	Passeriformes	Turdidae	Turdus	Turdus ignobilis	Black-billed Thrush	Least Concern	Dead	Unknown	Unknown	2010	October	12	Exact	4.29	-73.51	Precise	Cumaral	Meta	Colombia	None	Low-rise	Translucent	Systematic
948	Passeriformes	Turdidae	Turdus	Turdus ignobilis	Black-billed Thrush	Least Concern	Dead	Unknown	Unknown	2010	October	13	Exact	4.29	-73.51	Precise	Cumaral	Meta	Colombia	None	Low-rise	Translucent	Systematic
949	Passeriformes	Icteriidae	Cacicus	Cacicus cela	Yellow-rumped Cacique	Least Concern	Alive	Unknown	Unknown	2010	October	23	Exact	4.29	-73.51	Precise	Cumaral	Meta	Colombia	None	Low-rise	Translucent	Systematic
950	Passeriformes	Turdidae	Turdus	Turdus leucomelas	Pale-breasted Thrush	Least Concern	Dead	Unknown	Unknown	2010	December	5	Exact	4.29	-73.51	Precise	Cumaral	Meta	Colombia	None	Low-rise	Translucent	Systematic
951	Columbiformes	Columbidae	Columbina	Columbina talpacoti	Ruddy Ground Dove	Least Concern	Dead	Unknown	Unknown	2011	January	6	Exact	4.29	-73.51	Precise	Cumaral	Meta	Colombia	None	Low-rise	Translucent	Systematic
952	Galliformes	Cracidae	Ortalis	Ortalis guttata	Speckeled Chachalaca	Least Concern	Dead	Unknown	Unknown	2011	January	10	Exact	4.29	-73.51	Precise	Cumaral	Meta	Colombia	None	Low-rise	Translucent	Systematic
953	Passeriformes	Turdidae	Turdus	Turdus ignobilis	Black-billed Thrush	Least Concern	Alive	Unknown	Unknown	2011	January	23	Exact	4.29	-73.51	Precise	Cumaral	Meta	Colombia	None	Low-rise	Translucent	Systematic
954	Apodiformes	Trochilidae	Chionomesa	Chionomesa fimbriata	Glittering-throated Emerald	Least Concern	Alive	Unknown	Unknown	2011	February	3	Exact	4.29	-73.51	Precise	Cumaral	Meta	Colombia	None	Low-rise	Translucent	Systematic
955	Columbiformes	Columbidae	Columbina	Columbina talpacoti	Ruddy Ground Dove	Least Concern	Dead	Unknown	Unknown	2011	March	12	Exact	4.29	-73.51	Precise	Cumaral	Meta	Colombia	None	Low-rise	Translucent	Systematic
956	Passeriformes	Tityridae	Tityra	Tityra cayana	Black-tailed Tityra	Least Concern	Dead	Unknown	Female	2011	March	12	Exact	4.29	-73.51	Precise	Cumaral	Meta	Colombia	None	Low-rise	Translucent	Systematic
957	Passeriformes	Turdidae	Turdus	Turdus ignobilis	Black-billed Thrush	Least Concern	Dead	Unknown	Unknown	2011	March	15	Exact	4.29	-73.51	Precise	Cumaral	Meta	Colombia	None	Low-rise	Translucent	Systematic
958	Columbiformes	Columbidae	Columbina	Columbina talpacoti	Ruddy Ground Dove	Least Concern	Dead	Unknown	Unknown	2011	April	2	Exact	4.29	-73.51	Precise	Cumaral	Meta	Colombia	None	Low-rise	Translucent	Systematic
959	Passeriformes	Thraupidae	Ramphocelus	Ramphocelus carbo	Silver-beaked Tanager	Least Concern	Alive	Unknown	Unknown	2011	April	4	Exact	4.29	-73.51	Precise	Cumaral	Meta	Colombia	None	Low-rise	Translucent	Systematic
960	Passeriformes	Thraupidae	Thraupis	Thraupis episcopus	Blue-gray Tanager	Least Concern	Alive	Unknown	Unknown	2011	June	15	Exact	4.29	-73.51	Precise	Cumaral	Meta	Colombia	None	Low-rise	Translucent	Systematic
961	Piciformes	Picidae	Colaptes	Colaptes punctigula	Spot-breasted Woodpecker	Least Concern	Dead	Unknown	Unknown	2011	June	18	Exact	4.29	-73.51	Precise	Cumaral	Meta	Colombia	None	Low-rise	Translucent	Systematic
962	Passeriformes	Turdidae	Turdus	Turdus ignobilis	Black-billed Thrush	Least Concern	Dead	Unknown	Unknown	2011	August	6	Exact	4.29	-73.51	Precise	Cumaral	Meta	Colombia	None	Low-rise	Translucent	Systematic
963	Passeriformes	Turdidae	Turdus	Turdus ignobilis	Black-billed Thrush	Least Concern	Dead	Unknown	Unknown	2011	August	14	Exact	4.29	-73.51	Precise	Cumaral	Meta	Colombia	None	Low-rise	Translucent	Systematic
964	Passeriformes	Turdidae	Turdus	Turdus ignobilis	Black-billed Thrush	Least Concern	Dead	Unknown	Unknown	2011	August	20	Exact	4.29	-73.51	Precise	Cumaral	Meta	Colombia	None	Low-rise	Translucent	Systematic
965	Passeriformes	Thraupidae	Thraupis	Thraupis episcopus	Blue-gray Tanager	Least Concern	Alive	Unknown	Unknown	2011	August	21	Exact	4.29	-73.51	Precise	Cumaral	Meta	Colombia	None	Low-rise	Translucent	Systematic
966	Piciformes	Ramphastidae	Pteroglossus	Pteroglossus inscriptus	Lettered Aracari	Least Concern	Alive	Juvenile	Unknown	2011	August	30	Exact	4.29	-73.51	Precise	Cumaral	Meta	Colombia	None	Low-rise	Translucent	Systematic
967	Passeriformes	Turdidae	Turdus	Turdus ignobilis	Black-billed Thrush	Least Concern	Dead	Unknown	Unknown	2011	September	12	Exact	4.29	-73.51	Precise	Cumaral	Meta	Colombia	Present	Low-rise	Translucent	Systematic
968	Passeriformes	Turdidae	Turdus	Turdus ignobilis	Black-billed Thrush	Least Concern	Dead	Unknown	Unknown	2011	September	18	Exact	4.29	-73.51	Precise	Cumaral	Meta	Colombia	None	Low-rise	Translucent	Systematic
969	Apodiformes	Trochilidae	Chionomesa	Chionomesa fimbriata	Glittering-throated Emerald	Least Concern	Alive	Unknown	Unknown	2011	October	24	Exact	4.29	-73.51	Precise	Cumaral	Meta	Colombia	None	Low-rise	Translucent	Systematic
970	Passeriformes	Thraupidae	Coeraba	Coereba flaveola	Bananaquit	Least Concern	Alive	Unknown	Unknown	2011	December	19	Exact	4.29	-73.51	Precise	Cumaral	Meta	Colombia	None	Low-rise	Translucent	Systematic
971	Passeriformes	Corvidae	Cyanocorax	Cyanocorax violaceus	Violaceus Jay	Least Concern	Alive	Unknown	Unknown	2012	March	2	Exact	4.29	-73.51	Precise	Cumaral	Meta	Colombia	Present	Low-rise	Translucent	Systematic
972	Piciformes	Picidae	Colaptes	Colaptes punctigula	Spot-breasted Woodpecker	Least Concern	Alive	Unknown	Unknown	2012	August	10	Exact	4.29	-73.51	Precise	Cumaral	Meta	Colombia	None	Low-rise	Translucent	Systematic
973	Piciformes	Picidae	Colaptes	Colaptes punctigula	Spot-breasted Woodpecker	Least Concern	Alive	Unknown	Unknown	2012	August	12	Exact	4.29	-73.51	Precise	Cumaral	Meta	Colombia	None	Low-rise	Translucent	Systematic
974	Passeriformes	Icteriidae	Cacicus	Cacicus cela	Yellow-rumped Cacique	Least Concern	Dead	Unknown	Unknown	2012	December	29	Exact	4.29	-73.51	Precise	Cumaral	Meta	Colombia	None	Low-rise	Translucent	Systematic
975	Columbiformes	Columbidae	Leptotila	Leptotila rufaxilla	Gray-fronted Dove	Least Concern	Dead	Unknown	Unknown	2013	July	2	Exact	4.29	-73.51	Precise	Cumaral	Meta	Colombia	None	Low-rise	Translucent	Systematic
976	Coraciiformes	Alcedinidae	Chloroceryle	Chloroceryle amazona	Amazon Kingfisher	Least Concern	Alive	Unknown	Female	2013	July	28	Exact	4.29	-73.51	Precise	Cumaral	Meta	Colombia	None	Low-rise	Translucent	Systematic
977	Apodiformes	Trochilidae	Chionomesa	Chionomesa fimbriata	Glittering-throated Emerald	Least Concern	Alive	Unknown	Unknown	2013	August	9	Exact	4.29	-73.51	Precise	Cumaral	Meta	Colombia	Present	Low-rise	Translucent	Systematic
978	Passeriformes	Turdidae	Turdus	Turdus ignobilis	Black-billed Thrush	Least Concern	Alive	Unknown	Unknown	2013	September	5	Exact	4.29	-73.51	Precise	Cumaral	Meta	Colombia	None	Low-rise	Translucent	Systematic
979	Apodiformes	Trochilidae	Chionomesa	Chionomesa fimbriata	Glittering-throated Emerald	Least Concern	Alive	Unknown	Unknown	2013	September	10	Exact	4.29	-73.51	Precise	Cumaral	Meta	Colombia	None	Low-rise	Translucent	Systematic
980	Piciformes	Picidae	Colaptes	Colaptes punctigula	Spot-breasted Woodpecker	Least Concern	Dead	Unknown	Unknown	2013	December	9	Exact	4.29	-73.51	Precise	Cumaral	Meta	Colombia	None	Low-rise	Translucent	Systematic
981	Coraciiformes	Momotidae	Momotus	Momotus momota	Amazonian Motmot	Least Concern	Dead	Unknown	Unknown	2014	April	12	Exact	4.29	-73.51	Precise	Cumaral	Meta	Colombia	None	Low-rise	Translucent	Systematic
982	Passeriformes	Thamnophilidae	Cercomacra	Cercomacra nigricans	Jet Antbird	Least Concern	Alive	Unknown	Unknown	2014	April	18	Exact	4.29	-73.51	Precise	Cumaral	Meta	Colombia	None	Low-rise	Translucent	Systematic
983	Apodiformes	Trochilidae	Chionomesa	Chionomesa fimbriata	Glittering-throated Emerald	Least Concern	Dead	Unknown	Unknown	2014	May	23	Exact	4.29	-73.51	Precise	Cumaral	Meta	Colombia	None	Low-rise	Translucent	Systematic
984	Apodiformes	Trochilidae	Chionomesa	Chionomesa fimbriata	Glittering-throated Emerald	Least Concern	Alive	Unknown	Unknown	2014	May	28	Exact	4.29	-73.51	Precise	Cumaral	Meta	Colombia	None	Low-rise	Translucent	Systematic
985	Apodiformes	Trochilidae	Chionomesa	Chionomesa fimbriata	Glittering-throated Emerald	Least Concern	Alive	Unknown	Unknown	2014	June	27	Exact	4.29	-73.51	Precise	Cumaral	Meta	Colombia	None	Low-rise	Translucent	Systematic
986	Piciformes	Ramphastidae	Pteroglossus	Pteroglossus castanotis	Chestnut-eared Aracari	Least Concern	Dead	Unknown	Unknown	2014	July	3	Exact	4.29	-73.51	Precise	Cumaral	Meta	Colombia	Present	Low-rise	Translucent	Systematic
987	Apodiformes	Trochilidae	Chionomesa	Chionomesa fimbriata	Glittering-throated Emerald	Least Concern	Alive	Unknown	Unknown	2014	July	16	Exact	4.29	-73.51	Precise	Cumaral	Meta	Colombia	None	Low-rise	Translucent	Systematic
988	Coraciiformes	Alcedinidae	Chloroceryle	Chloroceryle americana	Green Kingfisher	Least Concern	Alive	Unknown	Unknown	2014	July	18	Exact	4.29	-73.51	Precise	Cumaral	Meta	Colombia	None	Low-rise	Translucent	Systematic
989	Passeriformes	Turdidae	Turdus	Turdus ignobilis	Black-billed Thrush	Least Concern	Dead	Unknown	Unknown	2014	August	24	Exact	4.29	-73.51	Precise	Cumaral	Meta	Colombia	Present	Low-rise	Translucent	Systematic
990	Passeriformes	Thraupidae	Thraupis	Thraupis palmarum	Palm Tanager	Least Concern	Alive	Unknown	Unknown	2014	August	30	Exact	4.29	-73.51	Precise	Cumaral	Meta	Colombia	Present	Low-rise	Translucent	Systematic
991	Passeriformes	Pipridae	Manacus	Manacus manacus	White-bearded Manakin	Least Concern	Dead	Unknown	Female	2014	September	6	Exact	4.29	-73.51	Precise	Cumaral	Meta	Colombia	Present	Low-rise	Translucent	Systematic
992	Coraciiformes	Momotidae	Momotus	Momotus momota	Amazonian Motmot	Least Concern	Unknown	Unknown	Unknown	2014	September	8	Exact	4.29	-73.51	Precise	Cumaral	Meta	Colombia	None	Low-rise	Translucent	Systematic
993	Passeriformes	Thraupidae	Thraupis	Thraupis palmarum	Palm Tanager	Least Concern	Alive	Unknown	Unknown	2014	September	26	Exact	4.29	-73.51	Precise	Cumaral	Meta	Colombia	None	Low-rise	Translucent	Systematic
994	Passeriformes	Turdidae	Catharus	Catharus ustulatus	Swainson's Thrush	Least Concern	Dead	Unknown	Unknown	2014	November	17	Exact	4.29	-73.51	Precise	Cumaral	Meta	Colombia	None	Low-rise	Translucent	Systematic
995	Piciformes	Ramphastidae	Pteroglossus	Pteroglossus castanotis	Chestnut-eared Aracari	Least Concern	Dead	Juvenile	Unknown	2014	November	18	Exact	4.29	-73.51	Precise	Cumaral	Meta	Colombia	Present	Low-rise	Translucent	Systematic
996	Apodiformes	Trochilidae	Chionomesa	Chionomesa fimbriata	Glittering-throated Emerald	Least Concern	Alive	Unknown	Unknown	2014	November	23	Exact	4.29	-73.51	Precise	Cumaral	Meta	Colombia	Present	Low-rise	Translucent	Systematic
997	Columbiformes	Columbidae	Leptotila	Leptotila rufaxilla	Gray-fronted Dove	Least Concern	Dead	Unknown	Unknown	2015	February	11	Exact	4.29	-73.51	Precise	Cumaral	Meta	Colombia	Present	Low-rise	Translucent	Systematic
998	Passeriformes	Tyrannidae	Pitangus	Pitangus sulphuratus	Great Kiskadee	Least Concern	Dead	Unknown	Unknown	2015	March	23	Exact	4.29	-73.51	Precise	Cumaral	Meta	Colombia	None	Low-rise	Translucent	Systematic
999	Passeriformes	Tyrannidae	Camptostoma	Camptostoma obsoletum	Southern Beardless-Tyrannulet	Least Concern	Dead	Unknown	Unknown	2015	April	4	Exact	4.29	-73.51	Precise	Cumaral	Meta	Colombia	Present	Low-rise	Translucent	Systematic
1000	Passeriformes	Parulidae	Geothlypis	Geothlypis philadelphia	Mourning Warbler	Least Concern	Dead	Unknown	Unknown	2015	April	8	Exact	4.29	-73.51	Precise	Cumaral	Meta	Colombia	Present	Low-rise	Translucent	Systematic
1001	Passeriformes	Thamnophilidae	Cercomacra	Cercomacra nigricans	Jet Antbird	Least Concern	Dead	Unknown	Unknown	2015	April	17	Exact	4.29	-73.51	Precise	Cumaral	Meta	Colombia	Present	Low-rise	Translucent	Systematic
1002	Passeriformes	Turdidae	Turdus	Turdus ignobilis	Black-billed Thrush	Least Concern	Alive	Unknown	Unknown	2015	July	11	Exact	4.29	-73.51	Precise	Cumaral	Meta	Colombia	None	Low-rise	Translucent	Systematic
1003	Apodiformes	Trochilidae	Chionomesa	Chionomesa fimbriata	Glittering-throated Emerald	Least Concern	Alive	Unknown	Unknown	2015	July	16	Exact	4.29	-73.51	Precise	Cumaral	Meta	Colombia	None	Low-rise	Translucent	Systematic
1004	Apodiformes	Trochilidae	Chionomesa	Chionomesa fimbriata	Glittering-throated Emerald	Least Concern	Alive	Unknown	Unknown	2015	September	23	Exact	4.29	-73.51	Precise	Cumaral	Meta	Colombia	None	Low-rise	Translucent	Systematic
1005	Piciformes	Ramphastidae	Pteroglossus	Pteroglossus castanotis	Chestnut-eared Aracari	Least Concern	Dead	Unknown	Unknown	2016	May	1	Exact	4.29	-73.51	Precise	Cumaral	Meta	Colombia	Present	Low-rise	Translucent	Systematic
1006	Columbiformes	Columbidae	Columbina	Columbina talpacoti	Ruddy Ground Dove	Least Concern	Dead	Unknown	Unknown	2016	May	4	Exact	4.29	-73.51	Precise	Cumaral	Meta	Colombia	None	Low-rise	Translucent	Systematic
1007	Coraciiformes	Alcedinidae	Chloroceryle	Chloroceryle aenea	American Pygmy Kingfisher	Least Concern	Dead	Unknown	Unknown	2016	May	27	Exact	4.29	-73.51	Precise	Cumaral	Meta	Colombia	Present	Low-rise	Translucent	Systematic
1008	Columbiformes	Columbidae	Columbina	Columbina talpacoti	Ruddy Ground Dove	Least Concern	Dead	Unknown	Unknown	2016	September	9	Exact	4.29	-73.51	Precise	Cumaral	Meta	Colombia	None	Low-rise	Translucent	Systematic
1009	Coraciiformes	Alcedinidae	Chloroceryle	Chloroceryle americana	Green Kingfisher	Least Concern	Alive	Unknown	Unknown	2016	September	9	Exact	4.29	-73.51	Precise	Cumaral	Meta	Colombia	None	Low-rise	Translucent	Systematic
1010	Passeriformes	Thraupidae	Thraupis	Thraupis episcopus	Blue-gray Tanager	Least Concern	Alive	Unknown	Unknown	2016	November	8	Exact	4.29	-73.51	Precise	Cumaral	Meta	Colombia	Present	Low-rise	Translucent	Systematic
1011	Passeriformes	Thraupidae	Thraupis	Thraupis episcopus	Blue-gray Tanager	Least Concern	Alive	Unknown	Unknown	2016	November	13	Exact	4.29	-73.51	Precise	Cumaral	Meta	Colombia	Present	Low-rise	Translucent	Systematic
1012	Columbiformes	Columbidae	Columbina	Columbina talpacoti	Ruddy Ground Dove	Least Concern	Dead	Unknown	Unknown	2016	December	7	Exact	4.29	-73.51	Precise	Cumaral	Meta	Colombia	None	Low-rise	Translucent	Systematic
1013	Columbiformes	Columbidae	Columbina	Columbina talpacoti	Ruddy Ground Dove	Least Concern	Dead	Unknown	Unknown	2016	December	7	Exact	4.29	-73.51	Precise	Cumaral	Meta	Colombia	None	Low-rise	Translucent	Systematic
1014	Passeriformes	Thraupidae	Ramphocelus	Ramphocelus carbo	Silver-beaked Tanager	Least Concern	Dead	Unknown	Female	2017	November	6	Exact	4.29	-73.51	Precise	Cumaral	Meta	Colombia	None	Low-rise	Translucent	Systematic
1015	Passeriformes	Tityridae	Tityra	Tityra cayana	Black-tailed Tityra	Least Concern	Dead	Unknown	Female	2017	November	14	Exact	4.29	-73.51	Precise	Cumaral	Meta	Colombia	None	Low-rise	Translucent	Systematic
1016	Passeriformes	Tityridae	Tityra	Tityra cayana	Black-tailed Tityra	Least Concern	Dead	Unknown	Male	2017	November	14	Exact	4.29	-73.51	Precise	Cumaral	Meta	Colombia	None	Low-rise	Translucent	Systematic
1017	Passeriformes	Thraupidae	Thraupis	Thraupis palmarum	Palm Tanager	Least Concern	Dead	Unknown	Unknown	2018	March	6	Exact	4.29	-73.51	Precise	Cumaral	Meta	Colombia	Present	Low-rise	Translucent	Systematic
1018	Cuculiformes	Cuculidae	Coccyzus	Coccyzus americanus	Yellow-billed Cuckoo	Least Concern	Dead	Unknown	Unknown	2018	April	13	Exact	4.29	-73.51	Precise	Cumaral	Meta	Colombia	Present	Low-rise	Translucent	Systematic
1019	Passeriformes	Thraupidae	Sicalis	Sicalis flaveola	Saffron Finch	Least Concern	Dead	Juvenile	Unknown	2018	May	6	Exact	4.29	-73.51	Precise	Cumaral	Meta	Colombia	Present	Low-rise	Translucent	Systematic
1020	Piciformes	Ramphastidae	Pteroglossus	Pteroglossus inscriptus	Lettered Aracari	Least Concern	Alive	Unknown	Unknown	2018	May	14	Exact	4.29	-73.51	Precise	Cumaral	Meta	Colombia	Present	Low-rise	Translucent	Systematic
1021	Columbiformes	Columbidae	Columbina	Columbina talpacoti	Ruddy Ground Dove	Least Concern	Dead	Unknown	Unknown	2018	June	3	Exact	4.29	-73.51	Precise	Cumaral	Meta	Colombia	Present	Low-rise	Translucent	Systematic
1022	Passeriformes	Turdidae	Turdus	Turdus ignobilis	Black-billed Thrush	Least Concern	Alive	Unknown	Unknown	2018	November	9	Exact	4.29	-73.51	Precise	Cumaral	Meta	Colombia	Present	Low-rise	Translucent	Systematic
1023	Passeriformes	Thraupidae	Thraupis	Thraupis palmarum	Palm Tanager	Least Concern	Alive	Unknown	Unknown	2018	November	15	Exact	4.29	-73.51	Precise	Cumaral	Meta	Colombia	None	Low-rise	Translucent	Systematic
1024	Passeriformes	Turdidae	Turdus	Turdus nudigenis	Spectacled Thrush	Least Concern	Alive	Unknown	Unknown	2018	November	17	Exact	4.29	-73.51	Precise	Cumaral	Meta	Colombia	None	Low-rise	Translucent	Systematic
1025	Apodiformes	Trochilidae	Chionomesa	Chionomesa fimbriata	Glittering-throated Emerald	Least Concern	Alive	Unknown	Unknown	2019	June	3	Exact	4.29	-73.51	Precise	Cumaral	Meta	Colombia	None	Low-rise	Translucent	Systematic
1026	Apodiformes	Trochilidae	Chionomesa	Chionomesa fimbriata	Glittering-throated Emerald	Least Concern	Alive	Unknown	Unknown	2019	August	18	Exact	4.29	-73.51	Precise	Cumaral	Meta	Colombia	None	Low-rise	Translucent	Systematic
1027	Passeriformes	Thraupidae	Thraupis	Thraupis palmarum	Palm Tanager	Least Concern	Dead	Unknown	Unknown	2019	August	24	Exact	4.29	-73.51	Precise	Cumaral	Meta	Colombia	None	Low-rise	Translucent	Systematic
1028	Piciformes	Ramphastidae	Pteroglossus	Pteroglossus castanotis	Chestnut-eared Aracari	Least Concern	Dead	Juvenile	Unknown	2020	February	26	Exact	4.29	-73.51	Precise	Cumaral	Meta	Colombia	Present	Low-rise	Translucent	Systematic
1029	Passeriformes	Thraupidae	Thraupis	Thraupis episcopus	Blue-gray Tanager	Least Concern	Alive	Unknown	Unknown	2020	April	14	Exact	4.29	-73.51	Precise	Cumaral	Meta	Colombia	Present	Low-rise	Translucent	Systematic
1030	Passeriformes	Tityridae	Pachyramphus	Pachyramphus polychopterus	White-winged Becard	Least Concern	Alive	Unknown	Female	2020	April	23	Exact	4.29	-73.51	Precise	Cumaral	Meta	Colombia	None	Low-rise	Translucent	Systematic
1031	Apodiformes	Trochilidae	Chionomesa	Chionomesa fimbriata	Glittering-throated Emerald	Least Concern	Alive	Unknown	Unknown	2020	May	21	Exact	4.29	-73.51	Precise	Cumaral	Meta	Colombia	Present	Low-rise	Translucent	Systematic
1032	Passeriformes	Fringillidae	Euphonia	Euphonia laniirostris	Thick-billed Euphonia	Least Concern	Alive	Unknown	Male	2020	May	25	Exact	4.29	-73.51	Precise	Cumaral	Meta	Colombia	None	Low-rise	Translucent	Systematic
1033	Columbiformes	Columbidae	Columbina	Columbina talpacoti	Ruddy Ground Dove	Least Concern	Dead	Unknown	Unknown	2020	June	10	Exact	4.29	-73.51	Precise	Cumaral	Meta	Colombia	None	Low-rise	Translucent	Systematic
1034	Columbiformes	Columbidae	Leptotila	Leptotila verreauxi	White-tipped Dove	Least Concern	Dead	Adult	Unknown	2020	April	19	Exact	19.4	-97.04	Precise	Xico	Veracruz	Mexico	None	Taller	Unknown	Systematic
1035	Passeriformes	Turdidae	Myadestes	Myadestes occidentalis	Brown-backed Solitaire	Least Concern	Alive	Adult	Unknown	2020	May	17	Exact	19.4	-97.04	Precise	Xico	Veracruz	Mexico	None	Taller	Unknown	Systematic
1036	Passeriformes	Thraupidae	Cyanerpes	Cyanerpes cyaneus	Red-legged Honeycreeper	Least Concern	Alive	Adult	Female	2020	April	12	Exact	19.4	-97.04	Precise	Xico	Veracruz	Mexico	None	Taller	Unknown	Systematic
1037	Passeriformes	Parulidae	Geothlypis	Geothlypis formosa	Kentucky Warbler	Least Concern	Alive	Adult	Male	2020	April	24	Exact	19.4	-97.04	Precise	Xico	Veracruz	Mexico	None	Taller	Unknown	Systematic
1038	Columbiformes	Columbidae	Leptotila	Leptotila verreauxi	White-tipped Dove	Least Concern	Alive	Adult	Unknown	2018	April	4	Exact	19.4	-97.04	Precise	Xico	Veracruz	Mexico	None	Taller	Unknown	Systematic
1039	Passeriformes	Passerellidae	Chlorospingus	Chlorospingus flavopectus	Common Chlorospingus	Least Concern	Alive	Adult	Unknown	2019	December	5	Exact	19.4	-97.04	Precise	Xico	Veracruz	Mexico	None	Taller	Unknown	Systematic
1040	Coraciiformes	Alcedinidae	Chloroceryle	Chloroceryle americana	Green Kingfisher	Least Concern	Alive	Adult	Female	2020	April	12	Exact	19.4	-97.04	Precise	Xico	Veracruz	Mexico	None	Taller	Unknown	Systematic
1041	Passeriformes	Parulidae	Cardellina	Cardellina pusilla	Wilson's Warbler	Least Concern	Alive	Adult	Male	2019	December	10	Exact	19.4	-97.04	Precise	Xico	Veracruz	Mexico	None	Taller	Unknown	Systematic
1042	Coraciiformes	Alcedinidae	Chloroceryle	Chloroceryle americana	Green Kingfisher	Least Concern	Dead	Adult	Male	2009	Unknown	Unknown	Approximate	-20.3	-43.79	Precise	Itabirito	Minas Gerais	Brazil	None	Low-rise	Unknown	By chance
1043	Coraciiformes	Alcedinidae	Chloroceryle	Chloroceryle americana	Green Kingfisher	Least Concern	Dead	Adult	Female	2009	Unknown	Unknown	Approximate	-20.3	-43.79	Precise	Itabirito	Minas Gerais	Brazil	None	Low-rise	Unknown	By chance
1044	Piciformes	Picidae	Campephilus	Campephilus robustus	Robust Woodpecker	Least Concern	Dead	Adult	Female	2019	June	13	Exact	-20.3	-43.79	Precise	Itabirito	Minas Gerais	Brazil	None	Low-rise	Unknown	By chance
1045	Passeriformes	Turdidae	Turdus	Turdus leucomelas	Pale-breasted Thrush	Least Concern	Dead	Adult	Unknown	2019	October	Unknown	Approximate	-20.3	-43.79	Precise	Itabirito	Minas Gerais	Brazil	None	Low-rise	Unknown	By chance
1046	Columbiformes	Columbidae	Patagioenas	Patagioenas picazuro	Picazuro Pigeon	Least Concern	Dead	Adult	Unknown	2020	January	Unknown	Approximate	-20.3	-43.79	Precise	Itabirito	Minas Gerais	Brazil	None	Low-rise	Unknown	By chance
1047	Passeriformes	Passerellidae	Zonotrichia	Zonotrichia capensis	Rufous-collared Sparrow	Least Concern	Alive	Adult	Unknown	2020	April	24	Exact	-20.3	-43.79	Precise	Itabirito	Minas Gerais	Brazil	None	Low-rise	Unknown	By chance
1048	Passeriformes	Thamnophilidae	Thamnophilus	Thamnophilus caerulescens	Variable Antshrike	Least Concern	Dead	Adult	Male	2020	May	12	Exact	-20.3	-43.79	Precise	Itabirito	Minas Gerais	Brazil	None	Low-rise	Unknown	By chance
1049	Passeriformes	Tyrannidae	Mionectes	Mionectes rufiventris	Gray-hooded Flycatcher	Least Concern	Alive	Adult	Unknown	2020	May	21	Exact	-20.3	-43.79	Precise	Itabirito	Minas Gerais	Brazil	None	Low-rise	Unknown	By chance
1050	Passeriformes	Pipridae	Ilicura	Ilicura militaris	Pin-tailed Manakin	Least Concern	Dead	Adult	Male	2020	June	4	Exact	-20.3	-43.79	Precise	Itabirito	Minas Gerais	Brazil	None	Low-rise	Unknown	By chance
1051	Apodiformes	Trochilidae	Eupetomena	Eupetomena macroura	Swallow-tailed Hummingbird	Least Concern	Alive	Adult	Unknown	2020	June	20	Exact	-20.3	-43.79	Precise	Itabirito	Minas Gerais	Brazil	None	Low-rise	Unknown	By chance
1052	Passeriformes	Tyrannidae	Todirostrum	Todirostrum cinereum	Common Tody-Flycatcher	Least Concern	Alive	Adult	Unknown	2020	June	29	Exact	-20.3	-43.79	Precise	Itabirito	Minas Gerais	Brazil	None	Low-rise	Unknown	By chance
1053	Piciformes	Picidae	Colaptes	Colaptes melanochloros	Green-barred Woodpecker	Least Concern	Alive	Adult	Male	2020	July	3	Exact	-20.3	-43.79	Precise	Itabirito	Minas Gerais	Brazil	None	Low-rise	Unknown	By chance
1054	Piciformes	Picidae	Campephilus	Campephilus robustus	Robust Woodpecker	Least Concern	Dead	Adult	Male	2020	August	6	Exact	-20.3	-43.79	Precise	Itabirito	Minas Gerais	Brazil	None	Low-rise	Unknown	By chance
1055	Passeriformes	Tyrannidae	Tolmomyias	Tolmomyias sulphurescens	Yellow-olive Flycatcher	Least Concern	Dead	Adult	Unknown	2020	August	9	Exact	-20.3	-43.79	Precise	Itabirito	Minas Gerais	Brazil	None	Low-rise	Unknown	By chance
1056	Columbiformes	Columbidae	Leptotila	Leptotila rufaxilla	Gray-fronted Dove	Least Concern	Alive	Adult	Unknown	2020	August	22	Exact	-20.3	-43.79	Precise	Itabirito	Minas Gerais	Brazil	None	Low-rise	Unknown	By chance
1057	Columbiformes	Columbidae	Leptotila	Leptotila verreauxi	White-tipped Dove	Least Concern	Dead	Adult	Unknown	2020	April	19	Exact	19.4	-97.04	Precise	Xico	Veracruz	Mexico	None	Taller	Unknown	By chance
1058	Passeriformes	Turdidae	Myadestes	Myadestes occidentalis	Brown-backed Solitaire	Least Concern	Alive	Adult	Unknown	2020	May	17	Exact	19.4	-97.04	Precise	Xico	Veracruz	Mexico	None	Taller	Unknown	By chance
1059	Passeriformes	Thraupidae	Cyanerpes	Cyanerpes cyaneus	Red-legged Honeycreeper	Least Concern	Alive	Adult	Female	2020	April	12	Exact	19.4	-97.04	Precise	Xico	Veracruz	Mexico	None	Taller	Unknown	By chance
1060	Passeriformes	Parulidae	Geothlypis	Geothlypis formosa	Kentucky Warbler	Least Concern	Alive	Adult	Male	2020	April	24	Exact	19.4	-97.04	Precise	Xico	Veracruz	Mexico	None	Taller	Unknown	By chance
1061	Columbiformes	Columbidae	Leptotila	Leptotila verreauxi	White-tipped Dove	Least Concern	Alive	Adult	Unknown	2018	April	4	Exact	19.4	-97.04	Precise	Xico	Veracruz	Mexico	None	Taller	Unknown	By chance
1062	Passeriformes	Passerellidae	Chlorospingus	Chlorospingus flavopectus	Common Chlorospingus	Least Concern	Alive	Adult	Unknown	2019	December	5	Exact	19.4	-97.04	Precise	Xico	Veracruz	Mexico	None	Taller	Unknown	By chance
1063	Coraciiformes	Alcedinidae	Chloroceryle	Chloroceryle americana	Green Kingfisher	Least Concern	Alive	Adult	Female	2020	April	12	Exact	19.4	-97.04	Precise	Xico	Veracruz	Mexico	None	Taller	Unknown	By chance
1064	Passeriformes	Parulidae	Cardellina	Cardellina pusilla	Wilson's Warbler	Least Concern	Alive	Adult	Male	2019	December	10	Exact	19.4	-97.04	Precise	Xico	Veracruz	Mexico	None	Taller	Unknown	By chance
1065	Columbiformes	Columbidae	Columbina	Columbina picui	Picui Ground Dove	Least Concern	Dead	Unknown	Unknown	2015	April	18	Exact	-9.94	-39.02	Precise	Canudos	Bahia	Brazil	None	Low-rise	Translucent	By chance
1066	Columbiformes	Columbidae	Columbina	Columbina picui	Picui Ground Dove	Least Concern	Dead	Unknown	Unknown	2015	April	18	Exact	-9.94	-39.02	Precise	Canudos	Bahia	Brazil	None	Low-rise	Translucent	By chance
1067	Columbiformes	Columbidae	Columbina	Columbina picui	Picui Ground Dove	Least Concern	Dead	Unknown	Unknown	2016	April	26	Exact	-9.94	-39.02	Precise	Canudos	Bahia	Brazil	None	Low-rise	Translucent	By chance
1068	Columbiformes	Columbidae	Columbina	Columbina picui	Picui Ground Dove	Least Concern	Dead	Unknown	Unknown	2017	April	17	Exact	-9.94	-39.02	Precise	Canudos	Bahia	Brazil	None	Low-rise	Translucent	By chance
1069	Columbiformes	Columbidae	Columbina	Columbina picui	Picui Ground Dove	Least Concern	Dead	Unknown	Unknown	2017	April	23	Exact	-9.94	-39.02	Precise	Canudos	Bahia	Brazil	None	Low-rise	Translucent	By chance
1070	Columbiformes	Columbidae	Columbina	Columbina picui	Picui Ground Dove	Least Concern	Dead	Unknown	Unknown	2017	April	23	Exact	-9.94	-39.02	Precise	Canudos	Bahia	Brazil	None	Low-rise	Translucent	By chance
1071	Columbiformes	Columbidae	Columbina	Columbina squammata	Scaled Dove	Least Concern	Dead	Unknown	Unknown	2017	April	21	Exact	-9.94	-39.02	Precise	Canudos	Bahia	Brazil	None	Low-rise	Translucent	By chance
1072	Psittaciformes	Psittacidae	Brotogeris	Brotogeris tirica	Plain Parakeet	Least Concern	Dead	Unknown	Unknown	2016	January	5	Exact	-12.88	-38.3	Precise	Lauro de Freitas	Bahia	Brazil	None	Low-rise	Translucent	By chance
1073	Psittaciformes	Psittacidae	Aratinga	Aratinga auricapillus	Golden-capped Parakeet	Least Concern	Alive	Juvenile	Unknown	2020	April	19	Exact	-12.95	-38.4	Precise	Salvador	Bahia	Brazil	None	Low-rise	Unknown	By chance
1074	Apodiformes	Trochilidae	Eupetomena	Eupetomena macroura	Swallow-tailed Hummingbird	Least Concern	Dead	Unknown	Unknown	2009	October	28	Exact	-12.89	-38.31	Precise	Lauro de Freitas	Bahia	Brazil	None	Low-rise	Translucent	By chance
1075	Passeriformes	Parulidae	Cardellina	Cardellina pusilla	Wilson's Warbler	Least Concern	Dead	Adult	Unknown	2014	October	5	Exact	20.1	-98.71	Precise	Pachuca	Hidalgo	Mexico	None	Taller	Reflective	Systematic
1076	Apodiformes	Trochilidae	Basilinna	Basilinna leucotis	White-eared Hummingbird	Least Concern	Dead	Unknown	Unknown	2014	October	7	Exact	20.1	-98.71	Precise	Pachuca	Hidalgo	Mexico	None	Taller	Reflective	Systematic
1077	Passeriformes	Parulidae	Setophaga	Setophaga coronata	Yellow-rumped Warbler	Least Concern	Dead	Adult	Unknown	2014	October	11	Exact	20.1	-98.71	Precise	Pachuca	Hidalgo	Mexico	None	Taller	Reflective	Systematic
1078	Passeriformes	Parulidae	Setophaga	Setophaga coronata	Yellow-rumped Warbler	Least Concern	Dead	Adult	Unknown	2014	October	11	Exact	20.1	-98.71	Precise	Pachuca	Hidalgo	Mexico	None	Taller	Reflective	Systematic
1079	Passeriformes	Parulidae	Geothlypis	Geothlypis philadelphia	Mourning Warbler	Least Concern	Dead	Adult	Unknown	2014	October	15	Exact	20.1	-98.71	Precise	Pachuca	Hidalgo	Mexico	None	Taller	Reflective	Systematic
1080	Passeriformes	Parulidae	Setophaga	Setophaga coronata	Yellow-rumped Warbler	Least Concern	Dead	Adult	Unknown	2014	October	18	Exact	20.1	-98.71	Precise	Pachuca	Hidalgo	Mexico	None	Taller	Reflective	Systematic
1081	Passeriformes	Turdidae	Myadestes	Myadestes occidentalis	Brown-backed Solitaire	Least Concern	Dead	Adult	Unknown	2020	June	15	Exact	20.18	-98.61	Precise	Huasca	Hidalgo	Mexico	None	Low-rise	Translucent	Systematic
1082	Piciformes	Picidae	Sphyrapicus	Sphyrapicus varius	Yellow-bellied Sapsucker	Least Concern	Dead	Adult	Unknown	2019	November	5	Exact	20.1	-98.71	Precise	Huasca	Hidalgo	Mexico	None	Low-rise	Translucent	Systematic
1083	Passeriformes	Cardinalidae	Pheucticus	Pheucticus ludovicianus	Rose-breasted Grosbeak	Least Concern	Dead	Adult	Unknown	2013	October	11	Exact	20.1	-98.71	Precise	Pachuca	Hidalgo	Mexico	None	Taller	Reflective	Systematic
1084	Passeriformes	Passeridae	Passer	Passer domesticus	House Sparrow	Least Concern	Dead	Adult	Male	2016	April	15	Exact	20.08	-98.79	Precise	Pachuca	Hidalgo	Mexico	None	Low-rise	Translucent	Systematic
1085	Columbiformes	Columbidae	Columbina	Columbina inca	Inca Dove	Least Concern	Alive	Adult	Unknown	2018	March	7	Exact	20.1	-98.71	Precise	Pachuca	Hidalgo	Mexico	None	Low-rise	Translucent	Systematic
1086	Passeriformes	Parulidae	Setophaga	Setophaga coronata	Yellow-rumped Warbler	Least Concern	Dead	Adult	Unknown	2017	April	29	Exact	20.18	-98.61	Precise	Huasca	Hidalgo	Mexico	None	Low-rise	Translucent	Systematic
1087	Passeriformes	Parulidae	Setophaga	Setophaga townsendi	Townsend's Warbler	Least Concern	Dead	Adult	Unknown	2018	September	1	Exact	20.18	-98.61	Precise	Huasca	Hidalgo	Mexico	None	Low-rise	Translucent	Systematic
1088	Passeriformes	Parulidae	Cardellina	Cardellina pusilla	Wilson's Warbler	Least Concern	Dead	Adult	Unknown	2019	September	17	Exact	20.1	-98.71	Precise	Pachuca	Hidalgo	Mexico	None	Taller	Reflective	Systematic
1089	Columbiformes	Columbidae	Columbina	Columbina inca	Inca Dove	Least Concern	Alive	Adult	Unknown	2019	September	17	Exact	20.1	-98.71	Precise	Pachuca	Hidalgo	Mexico	None	Taller	Reflective	Systematic
1090	Columbiformes	Columbidae	Zenaida	Zenaida macroura	Mourning Dove	Least Concern	Dead	Adult	Unknown	2019	September	17	Exact	20.1	-98.71	Precise	Pachuca	Hidalgo	Mexico	None	Taller	Reflective	Systematic
1091	Passeriformes	Fringillidae	Haemorhous	Haemorhous mexicanus	House Finch	Least Concern	Dead	Unknown	Unknown	2019	September	17	Exact	20.1	-98.71	Precise	Pachuca	Hidalgo	Mexico	None	Taller	Reflective	Systematic
1092	Passeriformes	Parulidae	Setophaga	Setophaga coronata	Yellow-rumped Warbler	Least Concern	Dead	Adult	Unknown	2019	September	17	Exact	20.1	-98.71	Precise	Pachuca	Hidalgo	Mexico	None	Taller	Reflective	Systematic
1093	Passeriformes	Parulidae	Geothlypis	Geothlypis philadelphia	Mourning Warbler	Least Concern	Dead	Adult	Unknown	2019	September	29	Exact	20.1	-98.71	Precise	Pachuca	Hidalgo	Mexico	None	Low-rise	Translucent	Systematic
1094	Passeriformes	Icteriidae	Quiscalus	Quiscalus mexicanus	Great-tailed Grackle	Least Concern	Dead	Juvenile	Unknown	2019	October	1	Exact	20.1	-98.71	Precise	Pachuca	Hidalgo	Mexico	None	Taller	Reflective	Systematic
1095	Passeriformes	Parulidae	Setophaga	Setophaga coronata	Yellow-rumped Warbler	Least Concern	Dead	Adult	Unknown	2013	October	3	Exact	20.1	-98.71	Precise	Pachuca	Hidalgo	Mexico	None	Taller	Reflective	Systematic
1096	Piciformes	Picidae	Sphyrapicus	Sphyrapicus varius	Yellow-bellied Sapsucker	Least Concern	Dead	Adult	Unknown	2019	November	5	Exact	20.1	-98.71	Precise	Pachuca	Hidalgo	Mexico	None	Low-rise	Translucent	Systematic
1097	Piciformes	Picidae	Sphyrapicus	Sphyrapicus varius	Yellow-bellied Sapsucker	Least Concern	Dead	Adult	Unknown	2019	March	28	Exact	20.09	-98.71	Precise	Pachuca	Hidalgo	Mexico	None	Low-rise	Translucent	Systematic
1098	Passeriformes	Fringillidae	Haemorhous	Haemorhous mexicanus	House Finch	Least Concern	Dead	Adult	Male	2013	October	2	Exact	20.1	-98.71	Precise	Pachuca	Hidalgo	Mexico	None	Taller	Reflective	Systematic
1099	Passeriformes	Turdidae	Turdus	Turdus fuscater	Great Thrush	Least Concern	Dead	Adult	Unknown	2015	August	26	Exact	4.67	-74.1	Precise	Bogota	Cundinamarca	Colombia	Present	Unknown	Translucent	Systematic
1100	Apodiformes	Trochilidae	Colibri	Colibri coruscans	Sparkling Violetear	Least Concern	Dead	Unknown	Unknown	2015	September	6	Exact	4.67	-74.1	Precise	Bogota	Cundinamarca	Colombia	Present	Unknown	Translucent	Systematic
1101	Apodiformes	Trochilidae	Chaetocercus	Chaetocercus mulsant	White-bellied Woodstar	Least Concern	Dead	Adult	Female	2015	September	7	Exact	4.67	-74.1	Precise	Bogota	Cundinamarca	Colombia	None	Unknown	Translucent	Systematic
1102	Apodiformes	Trochilidae	Colibri	Colibri coruscans	Sparkling Violetear	Least Concern	Alive	Unknown	Unknown	2015	September	10	Exact	4.67	-74.1	Precise	Bogota	Cundinamarca	Colombia	None	Unknown	Translucent	Systematic
1103	Apodiformes	Trochilidae	Chaetocercus	Chaetocercus mulsant	White-bellied Woodstar	Least Concern	Dead	Adult	Female	2015	September	17	Exact	4.67	-74.1	Precise	Bogota	Cundinamarca	Colombia	None	Unknown	Translucent	Systematic
1104	Passeriformes	Tyrannidae	Tyrannus	Tyrannus tyrannus	Eastern Kingbird	Least Concern	Dead	Adult	Unknown	2015	September	30	Exact	4.67	-74.1	Precise	Bogota	Cundinamarca	Colombia	None	Unknown	Translucent	Systematic
1105	Passeriformes	Cardinalidae	Piranga	Piranga rubra	Summer Tanager	Least Concern	Alive	Adult	Female	2015	October	2	Exact	4.67	-74.1	Precise	Bogota	Cundinamarca	Colombia	None	Unknown	Translucent	Systematic
1106	Passeriformes	Vireonidae	Vireo	Vireo olivaceus	Red-eyed Vireo	Least Concern	Alive	Unknown	Unknown	2015	October	2	Exact	4.67	-74.1	Precise	Bogota	Cundinamarca	Colombia	None	Unknown	Translucent	Systematic
1107	Cuculiformes	Cuculidae	Coccyzus	Coccyzus americanus	Yellow-billed Cuckoo	Least Concern	Dead	Unknown	Unknown	2015	October	3	Exact	4.67	-74.1	Precise	Bogota	Cundinamarca	Colombia	None	Unknown	Translucent	Systematic
1108	Passeriformes	Turdidae	Turdus	Turdus fuscater	Great Thrush	Least Concern	Dead	Adult	Female	2015	October	6	Exact	4.67	-74.1	Precise	Bogota	Cundinamarca	Colombia	None	Unknown	Translucent	Systematic
1109	Cuculiformes	Cuculidae	Coccyzus	Coccyzus erythropthalmus	Black-billed Cuckoo	Least Concern	Dead	Adult	Unknown	2015	October	6	Exact	4.67	-74.1	Precise	Bogota	Cundinamarca	Colombia	None	Unknown	Translucent	Systematic
1110	Cuculiformes	Cuculidae	Coccyzus	Coccyzus americanus	Yellow-billed Cuckoo	Least Concern	Dead	Adult	Unknown	2015	October	8	Exact	4.67	-74.1	Precise	Bogota	Cundinamarca	Colombia	None	Unknown	Translucent	Systematic
1111	Passeriformes	Parulidae	Cardellina	Cardellina canadensis	Canada Warbler	Least Concern	Dead	Adult	Female	2015	October	9	Exact	4.67	-74.1	Precise	Bogota	Cundinamarca	Colombia	Present	Unknown	Translucent	Systematic
1112	Passeriformes	Turdidae	Turdus	Turdus fuscater	Great Thrush	Least Concern	Dead	Unknown	Unknown	2015	October	10	Exact	4.67	-74.1	Precise	Bogota	Cundinamarca	Colombia	None	Unknown	Translucent	Systematic
1113	Passeriformes	Cardinalidae	Piranga	Piranga olivacea	Scarlet Tanager	Least Concern	Dead	Adult	Female	2015	October	13	Exact	4.67	-74.1	Precise	Bogota	Cundinamarca	Colombia	None	Unknown	Translucent	Systematic
1114	Passeriformes	Vireonidae	Vireo	Vireo olivaceus	Red-eyed Vireo	Least Concern	Dead	Adult	Unknown	2015	October	13	Exact	4.67	-74.1	Precise	Bogota	Cundinamarca	Colombia	None	Unknown	Translucent	Systematic
1115	Passeriformes	Turdidae	Catharus	Catharus ustulatus	Swainson's Thrush	Least Concern	Dead	Adult	Unknown	2015	October	13	Exact	4.67	-74.1	Precise	Bogota	Cundinamarca	Colombia	None	Unknown	Translucent	Systematic
1116	Passeriformes	Turdidae	Catharus	Catharus fuscescens	Veery	Least Concern	Alive	Adult	Unknown	2015	October	14	Exact	4.67	-74.1	Precise	Bogota	Cundinamarca	Colombia	None	Unknown	Translucent	Systematic
1117	Passeriformes	Cardinalidae	Piranga	Piranga olivacea	Scarlet Tanager	Least Concern	Dead	Adult	Female	2015	October	21	Exact	4.67	-74.1	Precise	Bogota	Cundinamarca	Colombia	None	Unknown	Translucent	Systematic
1118	Passeriformes	Cardinalidae	Piranga	Piranga olivacea	Scarlet Tanager	Least Concern	Alive	Adult	Female	2015	October	22	Exact	4.67	-74.1	Precise	Bogota	Cundinamarca	Colombia	None	Unknown	Translucent	Systematic
1119	Passeriformes	Cardinalidae	Piranga	Piranga olivacea	Scarlet Tanager	Least Concern	Dead	Unknown	Unknown	2015	October	27	Exact	4.67	-74.1	Precise	Bogota	Cundinamarca	Colombia	None	Unknown	Translucent	Systematic
1120	Passeriformes	Cardinalidae	Piranga	Piranga rubra	Summer Tanager	Least Concern	Dead	Adult	Male	2015	October	28	Exact	4.67	-74.1	Precise	Bogota	Cundinamarca	Colombia	None	Unknown	Translucent	Systematic
1121	Passeriformes	Cardinalidae	Piranga	Piranga olivacea	Scarlet Tanager	Least Concern	Dead	Adult	Female	2015	October	29	Exact	4.67	-74.1	Precise	Bogota	Cundinamarca	Colombia	None	Unknown	Translucent	Systematic
1122	Passeriformes	Turdidae	Catharus	Catharus ustulatus	Swainson's Thrush	Least Concern	Dead	Adult	Unknown	2015	November	6	Exact	4.67	-74.1	Precise	Bogota	Cundinamarca	Colombia	None	Unknown	Translucent	Systematic
1123	Passeriformes	Mimidae	Melanoptila	Melanoptila glabrirostris	Black Catbird	Least Concern	Dead	Adult	Male	2015	August	24	Exact	20.54	-86.93	Precise	Cozumel island	Quintana Roo	Mexico	None	Low-rise	Translucent	By chance
1124	Passeriformes	Turdidae	Hylocichla	Hylocichla mustelina	Wood thrush	Least Concern	Dead	Adult	Female	2015	September	3	Exact	20.54	-86.93	Precise	Cozumel island	Quintana Roo	Mexico	None	Low-rise	Translucent	By chance
1125	Columbiformes	Columbidae	Leptotila	Leptotila jamaicensis	Caribbean dove	Least Concern	Dead	Adult	Male	2015	September	16	Exact	20.54	-86.93	Precise	Cozumel island	Quintana Roo	Mexico	None	Low-rise	Translucent	By chance
1126	Passeriformes	Parulidae	Parkesia	Parkesia noveboracensis	Northern Waterthrush	Least Concern	Dead	Adult	Unknown	2015	September	26	Exact	20.54	-86.93	Precise	Cozumel island	Quintana Roo	Mexico	None	Low-rise	Translucent	By chance
1127	Passeriformes	Icteriidae	Quiscalus	Quiscalus mexicanus	Great-tailed Grackle	Least Concern	Dead	Juvenile	Unknown	2015	September	27	Exact	20.54	-86.93	Precise	Cozumel island	Quintana Roo	Mexico	None	Low-rise	Translucent	By chance
1128	Passeriformes	Hirundinidae	Hirundo	Hirundo rustica	Barn Swallow	Least Concern	Alive	Adult	Unknown	2014	May	24	Exact	20.6	-100.43	Precise	Santiago de Queretaro	Queretaro	Mexico	Present	Low-rise	Translucent	By chance
1129	Apodiformes	Trochilidae	Archilochus	Archilochus colubris	Ruby-throated Hummingbird	Least Concern	Dead	Adult	Female	2019	September	5	Exact	20.59	-100.41	Precise	Santiago de Queretaro	Queretaro	Mexico	None	Taller	Translucent	By chance
1130	Passeriformes	Parulidae	Setophaga	Setophaga coronata	Yellow-rumped Warbler	Least Concern	Alive	Unknown	Male	2019	November	16	Exact	20.59	-100.41	Precise	Santiago de Queretaro	Queretaro	Mexico	None	Low-rise	Translucent	By chance
1131	Strigiformes	Strigidae	Athene	Athene cunicularia	Burrowing Owl	Least Concern	Alive	Unknown	Unknown	2020	March	7	Exact	20.59	-100.41	Precise	Santiago de Queretaro	Queretaro	Mexico	None	Taller	Translucent	By chance
1132	Caprimulgiformes	Caprimulgidae	Antrostomus	Antrostomus ridgwayi	Buff-collared Nightjar	Least Concern	Dead	Unknown	Unknown	2020	March	8	Exact	20.59	-100.41	Precise	Santiago de Queretaro	Queretaro	Mexico	None	Taller	Translucent	By chance
1133	Columbiformes	Columbidae	Zenaida	Zenaida asiatica	White-winged Dove	Least Concern	Dead	Adult	Unknown	2020	March	20	Exact	20.59	-100.41	Precise	Santiago de Queretaro	Queretaro	Mexico	None	Taller	Translucent	By chance
1134	Passeriformes	Parulidae	Setophaga	Setophaga fusca	Blackburnian Warbler	Least Concern	Dead	Adult	Male	2020	May	22	Exact	19.31	-99.16	Precise	Mexico City	Ciudad de Mexico	Mexico	None	Taller	Translucent	By chance
1135	Columbiformes	Columbidae	Zenaida	Zenaida asiatica	White-winged Dove	Least Concern	Dead	Juvenile	Unknown	2020	June	1	Exact	20.59	-100.41	Precise	Santiago de Queretaro	Queretaro	Mexico	None	Taller	Translucent	By chance
1136	Columbiformes	Columbidae	Zenaida	Zenaida macroura	Mourning Dove	Least Concern	Alive	Juvenile	Unknown	2020	June	1	Exact	20.59	-100.41	Precise	Santiago de Queretaro	Queretaro	Mexico	None	Taller	Reflective	By chance
1137	Passeriformes	Passeridae	Passer	Passer domesticus	House Sparrow	Least Concern	Alive	Juvenile	Unknown	2020	June	22	Exact	20.65	-100.44	Precise	Santiago de Queretaro	Queretaro	Mexico	None	Low-rise	Translucent	By chance
1138	Apodiformes	Trochilidae	Campylopterus	Campylopterus hemileucurus	Violet Sabrewing	Least Concern	Dead	Juvenile	Male	2014	November	13	Exact	10.32	-84.81	Precise	Monteverde	Puntarenas	Costa Rica	None	Low-rise	Reflective	Others
1139	Passeriformes	Turdidae	Catharus	Catharus ustulatus	Swainson's Thrush	Least Concern	Dead	Unknown	Unknown	2015	April	7	Exact	10.31	-84.81	Precise	Monteverde	Puntarenas	Costa Rica	None	Low-rise	Reflective	Others
1140	Passeriformes	Parulidae	Seiurus	Seiurus aurocapilla	Ovenbird	Least Concern	Dead	Unknown	Unknown	2014	December	3	Exact	10.31	-84.81	Precise	Monteverde	Puntarenas	Costa Rica	None	Low-rise	Unknown	Others
1141	Passeriformes	Tyrannidae	Mionectes	Mionectes olivaceus	Olive-striped Flycatcher	Least Concern	Dead	Unknown	Unknown	2014	December	14	Exact	10.32	-84.81	Precise	Monteverde	Puntarenas	Costa Rica	None	Low-rise	Reflective	Others
1142	Passeriformes	Tyrannidae	Mionectes	Mionectes olivaceus	Olive-striped Flycatcher	Least Concern	Dead	Juvenile	Unknown	2014	December	2	Exact	10.32	-84.81	Precise	Monteverde	Puntarenas	Costa Rica	None	Low-rise	Reflective	Others
1143	Passeriformes	Tyrannidae	Elaenia	Elaenia frantzii	Mountain Elaenia	Least Concern	Dead	Unknown	Unknown	2015	April	11	Exact	10.3	-84.8	Precise	Monteverde	Puntarenas	Costa Rica	Unknown	Low-rise	Reflective	Others
1144	Passeriformes	Thraupidae	Cyanerpes	Cyanerpes cyaneus	Red-legged Honeycreeper	Least Concern	Dead	Adult	Female	2015	March	8	Exact	10.31	-84.82	Precise	Monteverde	Puntarenas	Costa Rica	None	Low-rise	Translucent	Others
1145	Apodiformes	Trochilidae	Archilochus	Archilochus colubris	Ruby-throated Hummingbird	Least Concern	Dead	Juvenile	Male	2014	November	26	Exact	10.31	-84.81	Precise	Monteverde	Puntarenas	Costa Rica	None	Low-rise	Reflective	Others
1146	Passeriformes	Turdidae	Myadestes	Myadestes melanops	Black-faced Solitaire	Least Concern	Dead	Adult	Male	2015	January	12	Exact	10.3	-84.8	Precise	Monteverde	Puntarenas	Costa Rica	Present	Low-rise	Reflective	Others
1147	Apodiformes	Trochilidae	Campylopterus	Campylopterus hemileucurus	Violet Sabrewing	Least Concern	Dead	Juvenile	Male	2014	November	21	Exact	10.31	-84.81	Precise	Monteverde	Puntarenas	Costa Rica	Unknown	Low-rise	Reflective	Others
1148	Apodiformes	Trochilidae	Archilochus	Archilochus colubris	Ruby-throated Hummingbird	Least Concern	Dead	Juvenile	Male	2015	April	9	Exact	10.31	-84.81	Precise	Monteverde	Puntarenas	Costa Rica	None	Low-rise	Reflective	Others
1149	Passeriformes	Passerellidae	Arremonops	Arremonops conirostris	Black-striped Sparrow	Least Concern	Dead	Unknown	Unknown	2015	April	4	Exact	10.31	-84.81	Precise	Monteverde	Puntarenas	Costa Rica	None	Low-rise	Reflective	Others
1150	Passeriformes	Turdidae	Hylocichla	Hylocichla mustelina	Wood Thrush	Least Concern	Dead	Unknown	Unknown	2015	April	1	Exact	10.31	-84.81	Precise	Monteverde	Puntarenas	Costa Rica	Present	Low-rise	Translucent	Others
1151	Coraciiformes	Momotidae	Momotus	Momotus lessonii	Lesson's Motmot	Least Concern	Dead	Unknown	Unknown	2015	April	4	Exact	10.31	-84.81	Precise	Monteverde	Puntarenas	Costa Rica	None	Low-rise	Reflective	Others
1152	Passeriformes	Turdidae	Catharus	Catharus ustulatus	Swainson's Thrush	Least Concern	Dead	Unknown	Unknown	2015	April	9	Exact	10.31	-84.81	Precise	Monteverde	Puntarenas	Costa Rica	Present	Low-rise	Translucent	Others
1153	Passeriformes	Passerellidae	Melozone	Melozone leucotis	White-eared Ground-Sparrow	Least Concern	Dead	Unknown	Unknown	2015	March	15	Exact	10.3	-84.8	Precise	Monteverde	Puntarenas	Costa Rica	None	Low-rise	Unknown	Others
1154	Passeriformes	Turdidae	Catharus	Catharus ustulatus	Swainson's Thrush	Least Concern	Dead	Unknown	Unknown	2015	April	6	Exact	10.3	-84.81	Precise	Monteverde	Puntarenas	Costa Rica	None	Low-rise	Reflective	Others
1155	Passeriformes	Turdidae	Catharus	Catharus ustulatus	Swainson's Thrush	Least Concern	Dead	Unknown	Female	2015	April	10	Exact	10.3	-84.82	Precise	Monteverde	Puntarenas	Costa Rica	None	Low-rise	Unknown	Others
1156	Passeriformes	Turdidae	Catharus	Catharus ustulatus	Swainson's Thrush	Least Concern	Dead	Unknown	Unknown	2015	April	25	Exact	10.31	-84.81	Precise	Monteverde	Puntarenas	Costa Rica	None	Low-rise	Unknown	Others
1157	Passeriformes	Turdidae	Catharus	Catharus ustulatus	Swainson's Thrush	Least Concern	Dead	Unknown	Unknown	2015	April	25	Exact	10.31	-84.81	Precise	Monteverde	Puntarenas	Costa Rica	None	Low-rise	Unknown	Others
1158	Passeriformes	Tyrannidae	Empidonax	Empidonax flaviventris	Yellow-bellied Flycatcher	Least Concern	Dead	Unknown	Male	2015	April	13	Exact	10.31	-84.81	Precise	Monteverde	Puntarenas	Costa Rica	None	Low-rise	Unknown	Others
1159	Passeriformes	Thraupidae	Tiaris	Tiaris olivaceus	Yellow-faced Grassquit	Least Concern	Dead	Unknown	Unknown	2015	April	1	Exact	10.31	-84.81	Precise	Monteverde	Puntarenas	Costa Rica	None	Low-rise	Reflective	Others
1160	Passeriformes	Turdidae	Catharus	Catharus ustulatus	Swainson's Thrush	Least Concern	Dead	Unknown	Unknown	2015	April	14	Exact	10.31	-84.81	Precise	Monteverde	Puntarenas	Costa Rica	None	Low-rise	Unknown	Others
1161	Passeriformes	Turdidae	Catharus	Catharus ustulatus	Swainson's Thrush	Least Concern	Dead	Juvenile	Unknown	2015	April	27	Exact	10.3	-84.8	Precise	Monteverde	Puntarenas	Costa Rica	None	Low-rise	Translucent	Others
1162	Passeriformes	Turdidae	Catharus	Catharus ustulatus	Swainson's Thrush	Least Concern	Dead	Unknown	Unknown	2015	April	28	Exact	10.3	-84.8	Precise	Monteverde	Puntarenas	Costa Rica	None	Low-rise	Reflective	Others
1163	Piciformes	Ramphastidae	Aulacorhynchus	Aulacorhynchus prasinus	Northern Emerald Toucanet	Least Concern	Dead	Unknown	Female	2015	April	18	Exact	10.3	-84.81	Precise	Monteverde	Puntarenas	Costa Rica	None	Low-rise	Unknown	Others
1164	Passeriformes	Turdidae	Catharus	Catharus ustulatus	Swainson's Thrush	Least Concern	Dead	Juvenile	Unknown	2015	April	14	Exact	10.31	-84.81	Precise	Monteverde	Puntarenas	Costa Rica	None	Low-rise	Translucent	Others
1165	Passeriformes	Turdidae	Catharus	Catharus ustulatus	Swainson's Thrush	Least Concern	Dead	Unknown	Male	2015	April	15	Exact	10.31	-84.81	Precise	Monteverde	Puntarenas	Costa Rica	None	Low-rise	Reflective	Others
1166	Galliformes	Cracidae	Ortalis	Ortalis cinereiceps	Gray-headed Chachalaca	Least Concern	Dead	Unknown	Unknown	2015	March	29	Exact	10.3	-84.81	Precise	Monteverde	Puntarenas	Costa Rica	None	Low-rise	Unknown	Others
1167	Passeriformes	Turdidae	Turdus	Turdus grayi	Clay-colored Thrush	Least Concern	Dead	Unknown	Female	2015	April	13	Exact	10.3	-84.81	Precise	Monteverde	Puntarenas	Costa Rica	None	Low-rise	Reflective	Others
1168	Passeriformes	Turdidae	Catharus	Catharus ustulatus	Swainson's Thrush	Least Concern	Dead	Unknown	Unknown	2015	April	16	Exact	10.3	-84.8	Precise	Monteverde	Puntarenas	Costa Rica	None	Low-rise	Translucent	Others
1169	Passeriformes	Turdidae	Catharus	Catharus ustulatus	Swainson's Thrush	Least Concern	Dead	Unknown	Male	2015	April	24	Exact	10.32	-84.81	Precise	Monteverde	Puntarenas	Costa Rica	None	Low-rise	Unknown	Others
1170	Passeriformes	Turdidae	Catharus	Catharus ustulatus	Swainson's Thrush	Least Concern	Dead	Juvenile	Unknown	2015	April	14	Exact	10.32	-84.81	Precise	Monteverde	Puntarenas	Costa Rica	None	Low-rise	Reflective	Others
1171	Apodiformes	Trochilidae	Eupherusa	Eupherusa eximia	Stripe-tailed Hummingbird	Least Concern	Dead	Unknown	Male	2015	May	8	Exact	10.32	-84.81	Precise	Monteverde	Puntarenas	Costa Rica	None	Low-rise	Reflective	Others
1172	Apodiformes	Trochilidae	Eupherusa	Eupherusa eximia	Stripe-tailed Hummingbird	Least Concern	Dead	Juvenile	Male	2015	May	19	Exact	10.3	-84.8	Precise	Monteverde	Puntarenas	Costa Rica	None	Low-rise	Reflective	Others
1173	Apodiformes	Trochilidae	Lampornis	Lampornis calolaemus	Purple-throated Mountain-gem	Least Concern	Dead	Unknown	Female	2015	June	11	Exact	10.31	-84.81	Precise	Monteverde	Puntarenas	Costa Rica	None	Low-rise	Unknown	Others
1174	Passeriformes	Parulidae	Myioborus	Myioborus miniatus	Slate-throated Redstart	Least Concern	Dead	Juvenile	Unknown	2015	June	8	Exact	10.31	-84.81	Precise	Monteverde	Puntarenas	Costa Rica	Present	Low-rise	Translucent	Others
1175	Columbiformes	Columbidae	Geotrygon	Geotrygon montana	Ruddy Quail-dove	Least Concern	Dead	Unknown	Male	2015	June	14	Exact	10.3	-84.81	Precise	Monteverde	Puntarenas	Costa Rica	Unknown	Low-rise	Unknown	Others
1176	Apodiformes	Trochilidae	Phaethornis	Phaethornis guy	Green Hermit	Least Concern	Dead	Unknown	Female	2015	June	10	Exact	10.3	-84.81	Precise	Monteverde	Puntarenas	Costa Rica	None	Low-rise	Reflective	Others
1177	Passeriformes	Tyrannidae	Mitrephanes	Mitrephanes phaeocercus	Tufted Flycatcher	Least Concern	Dead	Unknown	Unknown	2015	May	31	Exact	10.29	-84.8	Precise	Monteverde	Puntarenas	Costa Rica	Unknown	Low-rise	Unknown	Others
1178	Piciformes	Ramphastidae	Aulacorhynchus	Aulacorhynchus prasinus	Northern Emerald Toucanet	Least Concern	Dead	Juvenile	Male	2015	June	13	Exact	10.3	-84.8	Precise	Monteverde	Puntarenas	Costa Rica	None	Low-rise	Translucent	Others
1179	Passeriformes	Fringillidae	Chlorophonia	Chlorophonia callophrys	Golden-browed Chlorophonia	Least Concern	Dead	Unknown	Female	2015	May	25	Exact	10.3	-84.8	Precise	Monteverde	Puntarenas	Costa Rica	None	Low-rise	Translucent	Others
1180	Passeriformes	Fringillidae	Chlorophonia	Chlorophonia callophrys	Golden-browed Chlorophonia	Least Concern	Dead	Unknown	Male	2015	May	25	Exact	10.3	-84.8	Precise	Monteverde	Puntarenas	Costa Rica	None	Low-rise	Translucent	Others
1181	Passeriformes	Turdidae	Turdus	Turdus plebejus	Mountain Thrush	Least Concern	Dead	Juvenile	Unknown	2015	June	24	Exact	10.32	-84.81	Precise	Monteverde	Puntarenas	Costa Rica	None	Low-rise	Reflective	Others
1182	Apodiformes	Trochilidae	Microchera	Microchera cupreiceps	Coppery-headed Emerald	Least Concern	Dead	Unknown	Female	2015	June	23	Exact	10.31	-84.81	Precise	Monteverde	Puntarenas	Costa Rica	None	Low-rise	Unknown	Others
1183	Piciformes	Ramphastidae	Aulacorhynchus	Aulacorhynchus prasinus	Northern Emerald Toucanet	Least Concern	Dead	Juvenile	Unknown	2015	June	19	Exact	10.3	-84.81	Precise	Monteverde	Puntarenas	Costa Rica	None	Low-rise	Reflective	Others
1184	Passeriformes	Fringillidae	Euphonia	Euphonia hirundinacea	Yellow-throated Euphonia	Least Concern	Dead	Unknown	Female	2015	June	17	Exact	10.31	-84.81	Precise	Monteverde	Puntarenas	Costa Rica	Present	Low-rise	Translucent	Others
1185	Passeriformes	Turdidae	Catharus	Catharus fuscater	Slaty-backed Nightingale-Thrush	Least Concern	Dead	Unknown	Unknown	2015	June	13	Exact	10.3	-84.8	Precise	Monteverde	Puntarenas	Costa Rica	Unknown	Low-rise	Reflective	Others
1186	Passeriformes	Turdidae	Catharus	Catharus ustulatus	Swainson's Thrush	Least Concern	Dead	Juvenile	Female	2015	April	15	Exact	10.3	-84.84	Precise	Monteverde	Puntarenas	Costa Rica	Unknown	Low-rise	Unknown	Others
1187	Passeriformes	Turdidae	Myadestes	Myadestes melanops	Black-faced Solitaire	Least Concern	Dead	Unknown	Male	2015	June	24	Exact	10.3	-84.8	Precise	Monteverde	Puntarenas	Costa Rica	None	Low-rise	Reflective	Others
1188	Passeriformes	Turdidae	Myadestes	Myadestes melanops	Black-faced Solitaire	Least Concern	Dead	Unknown	Male	2015	July	1	Exact	10.3	-84.8	Precise	Monteverde	Puntarenas	Costa Rica	None	Low-rise	Translucent	Others
1189	Trogoniformes	Trogonidae	Trogon	Trogon collaris	Collared Trogon	Least Concern	Dead	Unknown	Male	2015	July	14	Exact	10.3	-84.8	Precise	Monteverde	Puntarenas	Costa Rica	None	Low-rise	Reflective	Others
1190	Passeriformes	Turdidae	Myadestes	Myadestes melanops	Black-faced Solitaire	Least Concern	Dead	Juvenile	Unknown	2015	July	13	Exact	10.32	-84.81	Precise	Monteverde	Puntarenas	Costa Rica	None	Low-rise	Reflective	Others
1191	Passeriformes	Tyrannidae	Mionectes	Mionectes olivaceus	Olive-striped Flycatcher	Least Concern	Dead	Juvenile	Unknown	2015	July	14	Exact	10.32	-84.81	Precise	Monteverde	Puntarenas	Costa Rica	None	Low-rise	Reflective	Others
1192	Passeriformes	Turdidae	Myadestes	Myadestes melanops	Black-faced Solitaire	Least Concern	Dead	Unknown	Female	2015	July	8	Exact	10.32	-84.81	Precise	Monteverde	Puntarenas	Costa Rica	None	Low-rise	Reflective	Others
1193	Passeriformes	Turdidae	Myadestes	Myadestes melanops	Black-faced Solitaire	Least Concern	Dead	Juvenile	Unknown	2015	June	26	Exact	10.32	-84.81	Precise	Monteverde	Puntarenas	Costa Rica	None	Low-rise	Reflective	Others
1194	Apodiformes	Trochilidae	Heliodoxa	Heliodoxa jacula	Green-crowned Brilliant	Least Concern	Dead	Unknown	Male	2015	July	8	Exact	10.3	-84.8	Precise	Monteverde	Puntarenas	Costa Rica	None	Low-rise	Unknown	Others
1195	Passeriformes	Turdidae	Myadestes	Myadestes melanops	Black-faced Solitaire	Least Concern	Dead	Juvenile	Unknown	2015	July	3	Exact	10.3	-84.8	Precise	Monteverde	Puntarenas	Costa Rica	None	Low-rise	Reflective	Others
1196	Passeriformes	Furnariidae	Sclerurus	Sclerurus albigularis	Gray-throated Leaftosser	Least Concern	Dead	Juvenile	Female	2015	June	28	Exact	10.32	-84.81	Precise	Monteverde	Puntarenas	Costa Rica	None	Low-rise	Reflective	Others
1197	Piciformes	Ramphastidae	Aulacorhynchus	Aulacorhynchus prasinus	Northern Emerald Toucanet	Least Concern	Dead	Juvenile	Female	2015	June	14	Exact	10.3	-84.82	Approximate	Monteverde	Puntarenas	Costa Rica	Unknown	Low-rise	Unknown	Others
1198	Passeriformes	Turdidae	Turdus	Turdus plebejus	Mountain Thrush	Least Concern	Dead	Unknown	Male	2015	July	7	Exact	10.29	-84.8	Precise	Monteverde	Puntarenas	Costa Rica	Unknown	Low-rise	Unknown	Others
1199	Piciformes	Ramphastidae	Aulacorhynchus	Aulacorhynchus prasinus	Northern Emerald Toucanet	Least Concern	Dead	Juvenile	Male	2015	June	5	Exact	10.31	-84.81	Precise	Monteverde	Puntarenas	Costa Rica	None	Low-rise	Reflective	Others
1200	Passeriformes	Passerellidae	Melozone	Melozone leucotis	White-eared Ground-Sparrow	Least Concern	Dead	Unknown	Unknown	2015	June	30	Exact	10.3	-84.82	Precise	Monteverde	Puntarenas	Costa Rica	Unknown	Low-rise	Unknown	Others
1201	Passeriformes	Turdidae	Myadestes	Myadestes melanops	Black-faced Solitaire	Least Concern	Dead	Juvenile	Unknown	2015	July	14	Exact	10.3	-84.8	Precise	Monteverde	Puntarenas	Costa Rica	Unknown	Low-rise	Unknown	Others
1202	Coraciiformes	Momotidae	Momotus	Momotus lessonii	Lesson's Motmot	Least Concern	Dead	Juvenile	Male	2015	July	1	Exact	10.31	-84.81	Precise	Monteverde	Puntarenas	Costa Rica	Present	Low-rise	Translucent	Others
1203	Apodiformes	Trochilidae	Campylopterus	Campylopterus hemileucurus	Violet Sabrewing	Least Concern	Dead	Juvenile	Male	2015	July	8	Exact	10.32	-84.83	Precise	Monteverde	Puntarenas	Costa Rica	None	Low-rise	Reflective	Others
1204	Passeriformes	Turdidae	Myadestes	Myadestes melanops	Black-faced Solitaire	Least Concern	Dead	Juvenile	Male	2015	July	22	Exact	10.32	-84.81	Precise	Monteverde	Puntarenas	Costa Rica	None	Low-rise	Reflective	Others
1205	Passeriformes	Fringillidae	Chlorophonia	Chlorophonia callophrys	Golden-browed Chlorophonia	Least Concern	Dead	Juvenile	Unknown	2015	July	23	Exact	10.31	-84.81	Precise	Monteverde	Puntarenas	Costa Rica	None	Low-rise	Translucent	Others
1206	Passeriformes	Tyrannidae	Mionectes	Mionectes olivaceus	Olive-striped Flycatcher	Least Concern	Dead	Unknown	Unknown	2015	July	26	Exact	10.3	-84.8	Precise	Monteverde	Puntarenas	Costa Rica	None	Low-rise	Reflective	Others
1207	Passeriformes	Turdidae	Myadestes	Myadestes melanops	Black-faced Solitaire	Least Concern	Dead	Juvenile	Unknown	2015	July	25	Exact	10.3	-84.8	Precise	Monteverde	Puntarenas	Costa Rica	None	Low-rise	Reflective	Others
1208	Piciformes	Ramphastidae	Aulacorhynchus	Aulacorhynchus prasinus	Northern Emerald Toucanet	Least Concern	Dead	Juvenile	Unknown	2015	July	25	Exact	10.31	-84.81	Precise	Monteverde	Puntarenas	Costa Rica	None	Low-rise	Reflective	Others
1209	Apodiformes	Trochilidae	Phaethornis	Phaethornis guy	Green Hermit	Least Concern	Dead	Juvenile	Unknown	2015	July	21	Exact	10.3	-84.8	Precise	Monteverde	Puntarenas	Costa Rica	Unknown	Low-rise	Unknown	Others
1210	Passeriformes	Thraupidae	Tangara	Tangara icterocephala	Silver-throated Tanager	Least Concern	Dead	Juvenile	Unknown	2015	July	24	Exact	10.3	-84.8	Precise	Monteverde	Puntarenas	Costa Rica	Unknown	Low-rise	Unknown	Others
1211	Passeriformes	Thraupidae	Thraupis	Thraupis palmarum	Palm Tanager	Least Concern	Dead	Juvenile	Unknown	2015	August	14	Exact	10.31	-84.81	Precise	Monteverde	Puntarenas	Costa Rica	None	Low-rise	Reflective	Others
1212	Galliformes	Cracidae	Chamaepetes	Chamaepetes unicolor	Black Guan	Least Concern	Dead	Unknown	Unknown	2015	July	18	Exact	10.3	-84.82	Precise	Monteverde	Puntarenas	Costa Rica	Unknown	Low-rise	Unknown	Others
1213	Passeriformes	Furnariidae	Sclerurus	Sclerurus albigularis	Gray-throated Leaftosser	Least Concern	Dead	Juvenile	Male	2015	August	25	Exact	10.3	-84.8	Precise	Monteverde	Puntarenas	Costa Rica	Unknown	Low-rise	Reflective	Others
1214	Passeriformes	Turdidae	Turdus	Turdus grayi	Clay-colored Thrush	Least Concern	Dead	Juvenile	Unknown	2015	August	25	Exact	10.31	-84.81	Precise	Monteverde	Puntarenas	Costa Rica	Present	Low-rise	Translucent	Others
1215	Passeriformes	Thraupidae	Tangara	Tangara icterocephala	Silver-throated Tanager	Least Concern	Dead	Juvenile	Male	2015	August	18	Exact	10.29	-84.8	Precise	Monteverde	Puntarenas	Costa Rica	Unknown	Low-rise	Unknown	Others
1216	Passeriformes	Fringillidae	Euphonia	Euphonia hirundinacea	Yellow-throated Euphonia	Least Concern	Dead	Juvenile	Male	2015	August	24	Exact	10.31	-84.81	Precise	Monteverde	Puntarenas	Costa Rica	Present	Low-rise	Translucent	Others
1217	Passeriformes	Tyrannidae	Mionectes	Mionectes olivaceus	Olive-striped Flycatcher	Least Concern	Dead	Juvenile	Female	2015	August	22	Exact	10.32	-84.81	Precise	Monteverde	Puntarenas	Costa Rica	None	Low-rise	Reflective	Others
1218	Passeriformes	Tyrannidae	Empidonax	Empidonax flavescens	Yellowish Flycatcher	Least Concern	Dead	Unknown	Unknown	2015	August	20	Exact	10.31	-84.81	Precise	Monteverde	Puntarenas	Costa Rica	Present	Low-rise	Translucent	Others
1219	Passeriformes	Tyrannidae	Mionectes	Mionectes olivaceus	Olive-striped Flycatcher	Least Concern	Dead	Unknown	Unknown	2015	July	24	Exact	10.31	-84.81	Precise	Monteverde	Puntarenas	Costa Rica	None	Low-rise	Reflective	Others
1220	Passeriformes	Turdidae	Myadestes	Myadestes melanops	Black-faced Solitaire	Least Concern	Dead	Juvenile	Male	2015	July	14	Exact	10.3	-84.8	Precise	Monteverde	Puntarenas	Costa Rica	None	Low-rise	Reflective	Others
1221	Passeriformes	Pipridae	Chiroxiphia	Chiroxiphia linearis	Long-tailed Manakin	Least Concern	Dead	Juvenile	Male	2015	September	8	Exact	10.3	-84.81	Precise	Monteverde	Puntarenas	Costa Rica	Unknown	Low-rise	Unknown	Others
1222	Passeriformes	Parulidae	Basileuterus	Basileuterus culicivorus	Golden-crowned Warbler	Least Concern	Dead	Juvenile	Unknown	2015	September	12	Exact	10.31	-84.81	Precise	Monteverde	Puntarenas	Costa Rica	Unknown	Low-rise	Unknown	Others
1223	Passeriformes	Parulidae	Seiurus	Seiurus aurocapilla	Ovenbird	Least Concern	Dead	Unknown	Unknown	2015	January	24	Exact	10.31	-84.81	Precise	Monteverde	Puntarenas	Costa Rica	Unknown	Low-rise	Unknown	Others
1224	Passeriformes	Tyrannidae	Mionectes	Mionectes olivaceus	Olive-striped Flycatcher	Least Concern	Dead	Unknown	Unknown	2015	September	9	Exact	10.3	-84.8	Precise	Monteverde	Puntarenas	Costa Rica	None	Low-rise	Reflective	Others
1225	Passeriformes	Turdidae	Catharus	Catharus ustulatus	Swainson's Thrush	Least Concern	Dead	Juvenile	Unknown	2015	October	13	Exact	10.31	-84.81	Precise	Monteverde	Puntarenas	Costa Rica	None	Low-rise	Reflective	Others
1226	Apodiformes	Trochilidae	Campylopterus	Campylopterus hemileucurus	Violet Sabrewing	Least Concern	Dead	Unknown	Female	2015	September	15	Exact	10.31	-84.81	Precise	Monteverde	Puntarenas	Costa Rica	Unknown	Low-rise	Unknown	Others
1227	Passeriformes	Parulidae	Cardellina	Cardellina canadensis	Canada Warbler	Least Concern	Dead	Unknown	Unknown	2015	September	23	Exact	10.31	-84.81	Precise	Monteverde	Puntarenas	Costa Rica	None	Low-rise	Translucent	Others
1228	Passeriformes	Parulidae	Setophaga	Setophaga pensylvanica	Chestnut-sided Warbler	Least Concern	Dead	Juvenile	Unknown	2015	September	30	Exact	10.31	-84.81	Precise	Monteverde	Puntarenas	Costa Rica	None	Low-rise	Reflective	Others
1229	Passeriformes	Turdidae	Catharus	Catharus ustulatus	Swainson's Thrush	Least Concern	Dead	Unknown	Female	2015	October	8	Exact	10.31	-84.81	Precise	Monteverde	Puntarenas	Costa Rica	Present	Low-rise	Translucent	Others
1230	Passeriformes	Turdidae	Myadestes	Myadestes melanops	Black-faced Solitaire	Least Concern	Dead	Unknown	Female	2015	September	29	Exact	10.32	-84.81	Precise	Monteverde	Puntarenas	Costa Rica	None	Low-rise	Reflective	Others
1231	Passeriformes	Turdidae	Catharus	Catharus ustulatus	Swainson's Thrush	Least Concern	Dead	Juvenile	Unknown	2015	October	7	Exact	10.32	-84.81	Precise	Monteverde	Puntarenas	Costa Rica	None	Low-rise	Reflective	Others
1232	Passeriformes	Parulidae	Geothlypis	Geothlypis formosa	Kentucky Warbler	Least Concern	Dead	Juvenile	Male	2015	September	23	Exact	10.3	-84.8	Precise	Monteverde	Puntarenas	Costa Rica	None	Low-rise	Reflective	Others
1233	Passeriformes	Parulidae	Mniotilta	Mniotilta varia	Black-and-white Warbler	Least Concern	Dead	Unknown	Female	2015	October	8	Exact	10.31	-84.81	Precise	Monteverde	Puntarenas	Costa Rica	Unknown	Low-rise	Unknown	Others
1234	Apodiformes	Trochilidae	Microchera	Microchera cupreiceps	Coppery-headed Emerald	Least Concern	Dead	Unknown	Male	2015	October	16	Exact	10.3	-84.8	Precise	Monteverde	Puntarenas	Costa Rica	None	Low-rise	Translucent	Others
1235	Passeriformes	Turdidae	Catharus	Catharus ustulatus	Swainson's Thrush	Least Concern	Dead	Unknown	Unknown	2015	October	15	Exact	10.31	-84.81	Precise	Monteverde	Puntarenas	Costa Rica	None	Low-rise	Reflective	Others
1236	Passeriformes	Turdidae	Catharus	Catharus ustulatus	Swainson's Thrush	Least Concern	Dead	Juvenile	Unknown	2015	October	10	Exact	10.32	-84.81	Precise	Monteverde	Puntarenas	Costa Rica	Present	Low-rise	Translucent	Others
1237	Piciformes	Ramphastidae	Aulacorhynchus	Aulacorhynchus prasinus	Northern Emerald Toucanet	Least Concern	Dead	Unknown	Male	2015	October	14	Exact	10.3	-84.81	Precise	Monteverde	Puntarenas	Costa Rica	Unknown	Low-rise	Unknown	Others
1238	Apodiformes	Trochilidae	Archilochus	Archilochus colubris	Ruby-throated Hummingbird	Least Concern	Dead	Juvenile	Male	2015	December	3	Exact	10.34	-84.84	Precise	Monteverde	Puntarenas	Costa Rica	Unknown	Low-rise	Unknown	Others
1239	Apodiformes	Trochilidae	Archilochus	Archilochus colubris	Ruby-throated Hummingbird	Least Concern	Dead	Juvenile	Male	2015	December	3	Exact	10.34	-84.84	Precise	Monteverde	Puntarenas	Costa Rica	Unknown	Low-rise	Unknown	Others
1240	Passeriformes	Furnariidae	Xiphorhynchus	Xiphorhynchus erythropygius	Spotted Woodcreeper	Least Concern	Dead	Unknown	Female	2015	December	5	Exact	10.31	-84.81	Precise	Monteverde	Puntarenas	Costa Rica	Unknown	Low-rise	Unknown	Others
1241	Piciformes	Ramphastidae	Aulacorhynchus	Aulacorhynchus prasinus	Northern Emerald Toucanet	Least Concern	Dead	Unknown	Male	2015	November	24	Exact	10.34	-84.84	Precise	Monteverde	Puntarenas	Costa Rica	Unknown	Low-rise	Unknown	Others
1242	Piciformes	Ramphastidae	Aulacorhynchus	Aulacorhynchus prasinus	Northern Emerald Toucanet	Least Concern	Dead	Unknown	Male	2015	November	20	Exact	10.31	-84.81	Precise	Monteverde	Puntarenas	Costa Rica	None	Low-rise	Unknown	Others
1243	Passeriformes	Turdidae	Myadestes	Myadestes melanops	Black-faced Solitaire	Least Concern	Dead	Unknown	Male	2015	November	4	Exact	10.3	-84.8	Precise	Monteverde	Puntarenas	Costa Rica	Unknown	Low-rise	Reflective	Others
1244	Apodiformes	Trochilidae	Lampornis	Lampornis calolaemus	Purple-throated Mountain-gem	Least Concern	Dead	Juvenile	Male	2015	December	17	Exact	10.32	-84.81	Precise	Monteverde	Puntarenas	Costa Rica	None	Low-rise	Reflective	Others
1245	Apodiformes	Trochilidae	Archilochus	Archilochus colubris	Ruby-throated Hummingbird	Least Concern	Dead	Juvenile	Male	2015	November	1	Exact	10.3	-84.81	Precise	Monteverde	Puntarenas	Costa Rica	Unknown	Low-rise	Unknown	Others
1246	Passeriformes	Turdidae	Catharus	Catharus mexicanus	Black-headed Nightingale-Thrush	Least Concern	Dead	Unknown	Female	2015	December	14	Exact	10.3	-84.8	Precise	Monteverde	Puntarenas	Costa Rica	None	Low-rise	Reflective	Others
1247	Passeriformes	Turdidae	Catharus	Catharus ustulatus	Swainson's Thrush	Least Concern	Dead	Unknown	Male	2015	October	20	Exact	10.3	-84.81	Precise	Monteverde	Puntarenas	Costa Rica	Unknown	Low-rise	Unknown	Others
1248	Passeriformes	Turdidae	Catharus	Catharus ustulatus	Swainson's Thrush	Least Concern	Dead	Juvenile	Unknown	2015	November	2	Exact	10.31	-84.81	Precise	Monteverde	Puntarenas	Costa Rica	None	Low-rise	Unknown	Others
1249	Piciformes	Ramphastidae	Aulacorhynchus	Aulacorhynchus prasinus	Northern Emerald Toucanet	Least Concern	Dead	Unknown	Male	2015	December	11	Exact	10.34	-84.84	Precise	Monteverde	Puntarenas	Costa Rica	Unknown	Low-rise	Unknown	Others
1250	Passeriformes	Turdidae	Catharus	Catharus ustulatus	Swainson's Thrush	Least Concern	Dead	Unknown	Female	2015	October	26	Exact	10.3	-84.8	Precise	Monteverde	Puntarenas	Costa Rica	Unknown	Low-rise	Unknown	Others
1251	Piciformes	Ramphastidae	Aulacorhynchus	Aulacorhynchus prasinus	Northern Emerald Toucanet	Least Concern	Dead	Unknown	Female	2015	December	17	Exact	10.31	-84.81	Precise	Monteverde	Puntarenas	Costa Rica	Unknown	Low-rise	Unknown	Others
1252	Apodiformes	Trochilidae	Phaethornis	Phaethornis guy	Green Hermit	Least Concern	Dead	Unknown	Male	2016	January	12	Exact	10.31	-84.81	Precise	Monteverde	Puntarenas	Costa Rica	None	Low-rise	Translucent	Others
1253	Apodiformes	Trochilidae	Microchera	Microchera cupreiceps	Coppery-headed Emerald	Least Concern	Dead	Unknown	Male	2015	January	6	Exact	10.31	-84.81	Precise	Monteverde	Puntarenas	Costa Rica	None	Low-rise	Reflective	Others
1254	Passeriformes	Thraupidae	Tiaris	Tiaris olivaceus	Yellow-faced Grassquit	Least Concern	Dead	Juvenile	Male	2015	October	21	Exact	10.31	-84.81	Precise	Monteverde	Puntarenas	Costa Rica	None	Low-rise	Translucent	Others
1255	Passeriformes	Turdidae	Catharus	Catharus ustulatus	Swainson's Thrush	Least Concern	Dead	Unknown	Male	2015	October	15	Exact	10.32	-84.81	Precise	Monteverde	Puntarenas	Costa Rica	None	Low-rise	Reflective	Others
1256	Piciformes	Ramphastidae	Aulacorhynchus	Aulacorhynchus prasinus	Northern Emerald Toucanet	Least Concern	Dead	Unknown	Female	2015	October	15	Exact	10.3	-84.81	Precise	Monteverde	Puntarenas	Costa Rica	None	Low-rise	Reflective	Others
1257	Passeriformes	Tyrannidae	Mionectes	Mionectes olivaceus	Olive-striped Flycatcher	Least Concern	Dead	Juvenile	Male	2015	October	15	Exact	10.3	-84.81	Precise	Monteverde	Puntarenas	Costa Rica	None	Low-rise	Reflective	Others
1258	Passeriformes	Turdidae	Myadestes	Myadestes melanops	Black-faced Solitaire	Least Concern	Dead	Unknown	Male	2015	October	19	Exact	10.3	-84.8	Precise	Monteverde	Puntarenas	Costa Rica	Present	Low-rise	Reflective	Others
1259	Piciformes	Ramphastidae	Aulacorhynchus	Aulacorhynchus prasinus	Northern Emerald Toucanet	Least Concern	Dead	Unknown	Female	2015	January	20	Exact	10.3	-84.8	Precise	Monteverde	Puntarenas	Costa Rica	None	Low-rise	Translucent	Others
1260	Apodiformes	Trochilidae	Eupherusa	Eupherusa eximia	Stripe-tailed Hummingbird	Least Concern	Dead	Unknown	Male	2015	October	21	Exact	10.3	-84.8	Precise	Monteverde	Puntarenas	Costa Rica	Unknown	Low-rise	Unknown	Others
1261	Passeriformes	Tyrannidae	Mionectes	Mionectes olivaceus	Olive-striped Flycatcher	Least Concern	Dead	Unknown	Unknown	2016	February	10	Exact	10.3	-84.8	Precise	Monteverde	Puntarenas	Costa Rica	Present	Low-rise	Reflective	Others
1262	Columbiformes	Columbidae	Zentrygon	Zentrygon chiriquensis	Chiriqui Quail-Dove	Least Concern	Dead	Unknown	Unknown	2016	February	28	Exact	10.32	-84.81	Precise	Monteverde	Puntarenas	Costa Rica	None	Low-rise	Reflective	Others
1263	Passeriformes	Tyrannidae	Mionectes	Mionectes olivaceus	Olive-striped Flycatcher	Least Concern	Dead	Unknown	Unknown	2016	February	11	Exact	10.31	-84.81	Precise	Monteverde	Puntarenas	Costa Rica	Unknown	Low-rise	Unknown	Others
1264	Passeriformes	Vireonidae	Vireo	Vireo flavifrons	Yellow-throated Vireo	Least Concern	Dead	Unknown	Female	2015	October	12	Exact	10.3	-84.82	Precise	Monteverde	Puntarenas	Costa Rica	Unknown	Low-rise	Reflective	Others
1265	Passeriformes	Thraupidae	Tiaris	Tiaris olivaceus	Yellow-faced Grassquit	Least Concern	Dead	Juvenile	Unknown	2015	August	29	Exact	10.3	-84.82	Precise	Monteverde	Puntarenas	Costa Rica	Unknown	Low-rise	Unknown	Others
1266	Passeriformes	Turdidae	Catharus	Catharus ustulatus	Swainson's Thrush	Least Concern	Dead	Juvenile	Male	2014	October	14	Exact	10.3	-84.82	Precise	Monteverde	Puntarenas	Costa Rica	Unknown	Low-rise	Unknown	Others
1267	Apodiformes	Trochilidae	Eupherusa	Eupherusa eximia	Stripe-tailed Hummingbird	Least Concern	Dead	Unknown	Male	2016	February	1	Exact	10.3	-84.8	Precise	Monteverde	Puntarenas	Costa Rica	Unknown	Low-rise	Unknown	Others
1268	Passeriformes	Turdidae	Hylocichla	Hylocichla mustelina	Wood Thrush	Least Concern	Dead	Unknown	Unknown	2014	October	15	Exact	10.3	-84.82	Precise	Monteverde	Puntarenas	Costa Rica	Unknown	Low-rise	Unknown	Others
1269	Passeriformes	Turdidae	Catharus	Catharus ustulatus	Swainson's Thrush	Least Concern	Dead	Juvenile	Unknown	2014	October	4	Exact	10.3	-84.82	Precise	Monteverde	Puntarenas	Costa Rica	Unknown	Low-rise	Unknown	Others
1270	Piciformes	Ramphastidae	Aulacorhynchus	Aulacorhynchus prasinus	Northern Emerald Toucanet	Least Concern	Dead	Unknown	Female	2014	November	23	Exact	10.3	-84.82	Precise	Monteverde	Puntarenas	Costa Rica	Unknown	Low-rise	Unknown	Others
1271	Coraciiformes	Momotidae	Momotus	Momotus lessonii	Lesson's Motmot	Least Concern	Dead	Unknown	Female	2015	April	26	Exact	10.3	-84.82	Precise	Monteverde	Puntarenas	Costa Rica	Unknown	Low-rise	Unknown	Others
1272	Columbiformes	Columbidae	Leptotila	Leptotila verreauxi	White-tipped Dove	Least Concern	Dead	Unknown	Male	2016	March	17	Exact	10.31	-84.81	Precise	Monteverde	Puntarenas	Costa Rica	Present	Low-rise	Translucent	Others
1273	Passeriformes	Turdidae	Catharus	Catharus ustulatus	Swainson's Thrush	Least Concern	Dead	Unknown	Female	2016	March	29	Exact	10.31	-84.81	Precise	Monteverde	Puntarenas	Costa Rica	Unknown	Low-rise	Unknown	Others
1274	Passeriformes	Turdidae	Catharus	Catharus ustulatus	Swainson's Thrush	Least Concern	Dead	Unknown	Female	2016	April	12	Exact	10.31	-84.81	Precise	Monteverde	Puntarenas	Costa Rica	Unknown	Low-rise	Unknown	Others
1275	Passeriformes	Turdidae	Catharus	Catharus ustulatus	Swainson's Thrush	Least Concern	Dead	Unknown	Female	2016	April	22	Exact	10.31	-84.81	Precise	Monteverde	Puntarenas	Costa Rica	Unknown	Low-rise	Unknown	Others
1276	Passeriformes	Turdidae	Catharus	Catharus ustulatus	Swainson's Thrush	Least Concern	Dead	Unknown	Male	2016	April	17	Exact	10.3	-84.8	Precise	Monteverde	Puntarenas	Costa Rica	Unknown	Low-rise	Translucent	Others
1277	Passeriformes	Turdidae	Catharus	Catharus ustulatus	Swainson's Thrush	Least Concern	Dead	Unknown	Male	2016	April	13	Exact	10.3	-84.81	Precise	Monteverde	Puntarenas	Costa Rica	Unknown	Low-rise	Unknown	Others
1278	Passeriformes	Turdidae	Catharus	Catharus ustulatus	Swainson's Thrush	Least Concern	Dead	Unknown	Male	2016	April	18	Exact	10.3	-84.81	Precise	Monteverde	Puntarenas	Costa Rica	Unknown	Low-rise	Unknown	Others
1279	Passeriformes	Turdidae	Catharus	Catharus ustulatus	Swainson's Thrush	Least Concern	Dead	Unknown	Male	2016	April	13	Exact	10.31	-84.81	Precise	Monteverde	Puntarenas	Costa Rica	None	Low-rise	Reflective	Others
1280	Passeriformes	Turdidae	Catharus	Catharus ustulatus	Swainson's Thrush	Least Concern	Dead	Juvenile	Unknown	2016	April	14	Exact	10.31	-84.81	Precise	Monteverde	Puntarenas	Costa Rica	Present	Low-rise	Translucent	Others
1281	Passeriformes	Turdidae	Turdus	Turdus assimilis	White-throated Thrush	Least Concern	Dead	Unknown	Female	2016	February	7	Exact	10.31	-84.81	Precise	Monteverde	Puntarenas	Costa Rica	Unknown	Low-rise	Unknown	Others
1282	Passeriformes	Passerellidae	Chlorospingus	Chlorospingus flavopectus	Common Chlorospingus	Least Concern	Dead	Unknown	Male	2016	March	3	Exact	10.3	-84.8	Precise	Monteverde	Puntarenas	Costa Rica	None	Low-rise	Reflective	Others
1283	Apodiformes	Trochilidae	Eupherusa	Eupherusa eximia	Stripe-tailed Hummingbird	Least Concern	Dead	Juvenile	Male	2016	February	1	Exact	10.3	-84.8	Precise	Monteverde	Puntarenas	Costa Rica	None	Low-rise	Unknown	Others
1284	Passeriformes	Parulidae	Setophaga	Setophaga fusca	Blackburnian Warbler	Least Concern	Dead	Unknown	Male	2016	August	29	Exact	10.31	-84.81	Precise	Monteverde	Puntarenas	Costa Rica	Unknown	Low-rise	Unknown	Others
1285	Passeriformes	Turdidae	Myadestes	Myadestes melanops	Black-faced Solitaire	Least Concern	Dead	Unknown	Unknown	2016	July	29	Exact	10.3	-84.8	Precise	Monteverde	Puntarenas	Costa Rica	Present	Low-rise	Translucent	Others
1286	Passeriformes	Parulidae	Cardellina	Cardellina canadensis	Canada Warbler	Least Concern	Dead	Unknown	Male	2015	September	11	Exact	10.31	-84.81	Precise	Monteverde	Puntarenas	Costa Rica	Present	Low-rise	Translucent	Others
1287	Passeriformes	Pipridae	Chiroxiphia	Chiroxiphia linearis	Long-tailed Manakin	Least Concern	Dead	Juvenile	Male	2015	September	12	Exact	10.31	-84.81	Precise	Monteverde	Puntarenas	Costa Rica	Unknown	Low-rise	Unknown	Others
1288	Apodiformes	Trochilidae	Archilochus	Archilochus colubris	Ruby-throated Hummingbird	Least Concern	Dead	Juvenile	Female	2018	October	15	Exact	19.85	-103.71	Precise	Tapalpa	Jalisco	Mexico	None	Low-rise	Unknown	Systematic
1289	Apodiformes	Trochilidae	Cynanthus	Cynanthus latirostris	Broad-billed Hummingbird	Least Concern	Dead	Unknown	Male	2005	September	Unknown	Approximate	19.79	-104.36	Precise	Autlan de la Grana	Jalisco	Mexico	None	Low-rise	Unknown	Systematic
1290	Apodiformes	Trochilidae	Leucolia	Leucolia violiceps	Violet-crowned Hummingbird	Least Concern	Dead	Unknown	Unknown	2017	March	Unknown	Approximate	19.77	-104.36	Precise	Autlan de la Grana	Jalisco	Mexico	None	Low-rise	Unknown	Systematic
1291	Apodiformes	Trochilidae	Saucerottia	Saucerottia beryllina	Berylline Hummingbird	Least Concern	Dead	Unknown	Unknown	2016	May	26	Exact	19.78	-104.36	Precise	Autlan de la Grana	Jalisco	Mexico	None	Taller	Translucent	Systematic
1292	Columbiformes	Columbidae	Columbina	Columbina inca	Inca Dove	Least Concern	Dead	Juvenile	Unknown	2006	October	23	Exact	19.77	-104.36	Precise	Autlan de la Grana	Jalisco	Mexico	None	Taller	Reflective	Systematic
1293	Columbiformes	Columbidae	Columbina	Columbina inca	Inca Dove	Least Concern	Dead	Juvenile	Unknown	2016	November	26	Exact	19.77	-104.36	Precise	Autlan de la Grana	Jalisco	Mexico	None	Taller	Reflective	Systematic
1294	Columbiformes	Columbidae	Columbina	Columbina inca	Inca Dove	Least Concern	Dead	Juvenile	Unknown	2016	July	11	Exact	19.77	-104.36	Precise	Autlan de la Grana	Jalisco	Mexico	None	Taller	Reflective	Systematic
1295	Columbiformes	Columbidae	Columbina	Columbina inca	Inca Dove	Least Concern	Dead	Adult	Unknown	2016	May	19	Exact	19.77	-104.36	Precise	Autlan de la Grana	Jalisco	Mexico	None	Taller	Translucent	Systematic
1296	Columbiformes	Columbidae	Columbina	Columbina inca	Inca Dove	Least Concern	Dead	Unknown	Unknown	2016	July	5	Exact	19.77	-104.36	Precise	Autlan de la Grana	Jalisco	Mexico	None	Low-rise	Reflective	Systematic
1297	Columbiformes	Columbidae	Columbina	Columbina inca	Inca Dove	Least Concern	Alive	Juvenile	Unknown	2016	November	26	Exact	19.77	-104.36	Precise	Autlan de la Grana	Jalisco	Mexico	None	Low-rise	Unknown	Systematic
1298	Columbiformes	Columbidae	Columbina	Columbina inca	Inca Dove	Least Concern	Dead	Unknown	Unknown	2016	July	11	Exact	19.78	-104.36	Precise	Autlan de la Grana	Jalisco	Mexico	None	Low-rise	Reflective	Systematic
1299	Columbiformes	Columbidae	Columbina	Columbina inca	Inca Dove	Least Concern	Dead	Unknown	Unknown	2017	January	10	Exact	19.77	-104.36	Precise	Autlan de la Grana	Jalisco	Mexico	None	Taller	Reflective	Systematic
1300	Columbiformes	Columbidae	Columbina	Columbina inca	Inca Dove	Least Concern	Dead	Juvenile	Unknown	2017	September	14	Exact	19.8	-104.22	Precise	El Grullo	Jalisco	Mexico	None	Low-rise	Translucent	Systematic
1301	Columbiformes	Columbidae	Columbina	Columbina inca	Inca Dove	Least Concern	Dead	Unknown	Unknown	2019	July	4	Exact	19.77	-104.36	Precise	Autlan de la Grana	Jalisco	Mexico	None	Taller	Reflective	Systematic
1302	Columbiformes	Columbidae	Columbina	Columbina inca	Inca Dove	Least Concern	Alive	Unknown	Unknown	2019	October	10	Exact	19.77	-104.36	Precise	Autlan de la Grana	Jalisco	Mexico	None	Taller	Translucent	Systematic
1303	Columbiformes	Columbidae	Columbina	Columbina inca	Inca Dove	Least Concern	Dead	Unknown	Unknown	2019	July	2	Exact	19.77	-104.36	Precise	Autlan de la Grana	Jalisco	Mexico	None	Taller	Reflective	Systematic
1304	Columbiformes	Columbidae	Columbina	Columbina inca	Inca Dove	Least Concern	Dead	Juvenile	Unknown	2019	February	27	Exact	19.77	-104.36	Precise	Autlan de la Grana	Jalisco	Mexico	None	Low-rise	Unknown	Systematic
1305	Columbiformes	Columbidae	Columbina	Columbina passerina	Common Ground Dove	Least Concern	Dead	Juvenile	Unknown	2014	May	9	Exact	19.77	-104.36	Precise	Autlan de la Grana	Jalisco	Mexico	None	Taller	Translucent	Systematic
1306	Columbiformes	Columbidae	Columbina	Columbina passerina	Common Ground Dove	Least Concern	Dead	Unknown	Unknown	2017	January	31	Exact	19.77	-104.36	Precise	Autlan de la Grana	Jalisco	Mexico	None	Taller	Reflective	Systematic
1307	Columbiformes	Columbidae	Columbina	Columbina talpacoti	Ruddy Ground Dove	Least Concern	Dead	Unknown	Unknown	2016	May	23	Exact	19.77	-104.36	Precise	Autlan de la Grana	Jalisco	Mexico	None	Low-rise	Reflective	Systematic
1308	Columbiformes	Columbidae	Leptotila	Leptotila verreauxi	White-tipped Dove	Least Concern	Alive	Unknown	Unknown	2019	August	13	Exact	19.77	-104.37	Precise	Autlan de la Grana	Jalisco	Mexico	None	Low-rise	Unknown	Systematic
1309	Columbiformes	Columbidae	Streptopelia	Streptopelia decaocto	Eurasian Collared-Dove	Least Concern	Dead	Juvenile	Unknown	2017	April	3	Exact	19.77	-104.36	Precise	Autlan de la Grana	Jalisco	Mexico	None	Low-rise	Unknown	Systematic
1310	Columbiformes	Columbidae	Streptopelia	Streptopelia decaocto	Eurasian Collared-Dove	Least Concern	Dead	Juvenile	Unknown	2017	April	26	Exact	19.77	-104.36	Precise	Autlan de la Grana	Jalisco	Mexico	None	Low-rise	Reflective	Systematic
1311	Columbiformes	Columbidae	Streptopelia	Streptopelia decaocto	Eurasian Collared-Dove	Least Concern	Alive	Unknown	Unknown	2019	August	15	Exact	19.77	-104.36	Precise	Autlan de la Grana	Jalisco	Mexico	None	Taller	Reflective	Systematic
1312	Columbiformes	Columbidae	Streptopelia	Streptopelia decaocto	Eurasian Collared-Dove	Least Concern	Dead	Adult	Unknown	2019	June	27	Exact	19.77	-104.36	Precise	Autlan de la Grana	Jalisco	Mexico	None	Taller	Reflective	Systematic
1313	Columbiformes	Columbidae	Streptopelia	Streptopelia decaocto	Eurasian Collared-Dove	Least Concern	Dead	Juvenile	Unknown	2019	June	26	Exact	19.77	-104.36	Precise	Autlan de la Grana	Jalisco	Mexico	None	Low-rise	Reflective	Systematic
1314	Columbiformes	Columbidae	Streptopelia	Streptopelia decaocto	Eurasian Collared-Dove	Least Concern	Dead	Juvenile	Unknown	2019	June	26	Exact	19.77	-104.36	Precise	Autlan de la Grana	Jalisco	Mexico	None	Low-rise	Unknown	Systematic
1315	Coraciiformes	Alcedinidae	Chloroceryle	Chloroceryle americana	Green Kingfisher	Least Concern	Alive	Adult	Unknown	2016	August	25	Exact	19.77	-104.36	Precise	Autlan de la Grana	Jalisco	Mexico	None	Low-rise	Reflective	Systematic
1316	Coraciiformes	Momotidae	Momotus	Momotus mexicanus	Russet-crowned Motmot	Least Concern	Dead	Adult	Unknown	2016	June	Unknown	Approximate	19.4	-103.69	Precise	Comala	Colima	Mexico	Present	Low-rise	Translucent	Systematic
1317	Coraciiformes	Momotidae	Momotus	Momotus mexicanus	Russet-crowned Motmot	Least Concern	Alive	Adult	Female	2018	August	29	Exact	19.77	-104.38	Precise	Autlan de la Grana	Jalisco	Mexico	None	Low-rise	Unknown	Systematic
1318	Passeriformes	Cardinalidae	Passerina	Passerina ciris	Painted Bunting	Least Concern	Alive	Juvenile	Female	2018	October	25	Exact	19.78	-104.36	Precise	Autlan de la Grana	Jalisco	Mexico	None	Taller	Reflective	Systematic
1319	Passeriformes	Cardinalidae	Passerina	Passerina ciris	Painted Bunting	Least Concern	Dead	Adult	Male	2019	March	21	Exact	19.77	-104.36	Precise	Autlan de la Grana	Jalisco	Mexico	None	Low-rise	Unknown	Systematic
1320	Passeriformes	Cardinalidae	Passerina	Passerina versicolor	Varied Bunting	Least Concern	Dead	Juvenile	Male	2002	May	23	Exact	19.77	-104.36	Precise	Autlan de la Grana	Jalisco	Mexico	None	Low-rise	Translucent	Systematic
1321	Passeriformes	Cardinalidae	Passerina	Passerina versicolor	Varied Bunting	Least Concern	Alive	Juvenile	Female	2018	October	19	Exact	19.77	-104.36	Precise	Autlan de la Grana	Jalisco	Mexico	None	Taller	Unknown	Systematic
1322	Passeriformes	Cardinalidae	Piranga	Piranga ludoviciana	Western Tanager	Least Concern	Dead	Unknown	Unknown	2016	December	15	Exact	19.77	-104.36	Precise	Autlan de la Grana	Jalisco	Mexico	None	Low-rise	Reflective	Systematic
1323	Passeriformes	Cardinalidae	Piranga	Piranga ludoviciana	Western Tanager	Least Concern	Dead	Adult	Male	2017	February	10	Exact	19.77	-104.36	Precise	Autlan de la Grana	Jalisco	Mexico	None	Taller	Translucent	Systematic
1324	Passeriformes	Fringillidae	Euphonia	Euphonia elegantissima	Elegant Euphonia	Least Concern	Dead	Adult	Female	2016	January	14	Exact	20.12	-104.35	Precise	Ayutla	Jalisco	Mexico	None	Low-rise	Unknown	Systematic
1325	Passeriformes	Fringillidae	Euphonia	Euphonia elegantissima	Elegant Euphonia	Least Concern	Dead	Adult	Male	2016	January	7	Exact	20.12	-104.35	Precise	Ayutla	Jalisco	Mexico	None	Low-rise	Unknown	Systematic
1326	Passeriformes	Fringillidae	Haemorhous	Haemorhous mexicanus	House Finch	Least Concern	Dead	Unknown	Unknown	2019	June	28	Exact	19.78	-104.36	Precise	Autlan de la Grana	Jalisco	Mexico	None	Low-rise	Reflective	Systematic
1327	Passeriformes	Hirundinidae	Hirundo	Hirundo rustica	Barn Swallow	Least Concern	Dead	Juvenile	Unknown	2002	July	5	Exact	19.77	-104.36	Precise	Autlan de la Grana	Jalisco	Mexico	None	Taller	Reflective	Systematic
1328	Passeriformes	Hirundinidae	Hirundo	Hirundo rustica	Barn Swallow	Least Concern	Dead	Unknown	Unknown	2019	July	4	Exact	19.77	-104.36	Precise	Autlan de la Grana	Jalisco	Mexico	None	Taller	Reflective	Systematic
1329	Passeriformes	Icteriidae	Icterus	Icterus pustulatus	Streak-backed Oriole	Least Concern	Alive	Adult	Male	2019	February	19	Exact	19.77	-104.36	Precise	Autlan de la Grana	Jalisco	Mexico	None	Low-rise	Unknown	Systematic
1330	Passeriformes	Parulidae	Leiothlypis	Leiothlypis ruficapilla	Nashville Warbler	Least Concern	Dead	Juvenile	Female	2017	February	14	Exact	19.77	-104.36	Precise	Autlan de la Grana	Jalisco	Mexico	None	Taller	Reflective	Systematic
1331	Passeriformes	Parulidae	Leiothlypis	Leiothlypis ruficapilla	Nashville Warbler	Least Concern	Alive	Unknown	Unknown	2017	February	14	Exact	19.77	-104.36	Precise	Autlan de la Grana	Jalisco	Mexico	None	Low-rise	Reflective	Systematic
1332	Passeriformes	Parulidae	Leiothlypis	Leiothlypis ruficapilla	Nashville Warbler	Least Concern	Alive	Unknown	Unknown	2017	February	14	Exact	19.77	-104.36	Precise	Autlan de la Grana	Jalisco	Mexico	None	Low-rise	Reflective	Systematic
1333	Passeriformes	Parulidae	Setophaga	Setophaga dominica	Yellow-throated Warbler	Least Concern	Alive	Juvenile	Male	2018	August	29	Exact	19.77	-104.36	Precise	Autlan de la Grana	Jalisco	Mexico	None	Taller	Reflective	Systematic
1334	Passeriformes	Passeridae	Passer	Passer domesticus	House Sparrow	Least Concern	Dead	Unknown	Unknown	2016	July	20	Exact	19.77	-104.36	Precise	Autlan de la Grana	Jalisco	Mexico	None	Taller	Reflective	Systematic
1335	Passeriformes	Thraupidae	Saltator	Saltator coerulescens	Grayish Saltator	Least Concern	Dead	Juvenile	Unknown	2019	January	18	Exact	19.77	-104.36	Precise	Autlan de la Grana	Jalisco	Mexico	None	Taller	Reflective	Systematic
1336	Passeriformes	Thraupidae	Saltator	Saltator coerulescens	Grayish Saltator	Least Concern	Dead	Unknown	Unknown	2019	June	24	Exact	19.77	-104.36	Precise	Autlan de la Grana	Jalisco	Mexico	None	Low-rise	Reflective	Systematic
1337	Passeriformes	Turdidae	Turdus	Turdus rufopalliatus	Rufous-backed Robin	Least Concern	Dead	Juvenile	Unknown	2002	February	6	Exact	19.77	-104.36	Precise	Autlan de la Grana	Jalisco	Mexico	None	Taller	Reflective	Systematic
1338	Passeriformes	Turdidae	Turdus	Turdus rufopalliatus	Rufous-backed Robin	Least Concern	Dead	Juvenile	Unknown	2005	March	1	Exact	19.77	-104.36	Precise	Autlan de la Grana	Jalisco	Mexico	None	Taller	Reflective	Systematic
1339	Passeriformes	Turdidae	Turdus	Turdus rufopalliatus	Rufous-backed Robin	Least Concern	Dead	Juvenile	Unknown	2005	February	23	Exact	19.77	-104.36	Precise	Autlan de la Grana	Jalisco	Mexico	None	Low-rise	Reflective	Systematic
1340	Passeriformes	Turdidae	Turdus	Turdus rufopalliatus	Rufous-backed Robin	Least Concern	Dead	Juvenile	Unknown	2006	September	21	Exact	19.77	-104.36	Precise	Autlan de la Grana	Jalisco	Mexico	None	Low-rise	Unknown	Systematic
1341	Passeriformes	Turdidae	Turdus	Turdus rufopalliatus	Rufous-backed Robin	Least Concern	Dead	Juvenile	Unknown	2014	August	26	Exact	19.77	-104.36	Precise	Autlan de la Grana	Jalisco	Mexico	None	Taller	Reflective	Systematic
1342	Passeriformes	Turdidae	Turdus	Turdus rufopalliatus	Rufous-backed Robin	Least Concern	Dead	Juvenile	Unknown	2014	September	17	Exact	19.77	-104.36	Precise	Autlan de la Grana	Jalisco	Mexico	None	Taller	Reflective	Systematic
1343	Passeriformes	Turdidae	Turdus	Turdus rufopalliatus	Rufous-backed Robin	Least Concern	Dead	Juvenile	Unknown	2015	December	1	Exact	19.77	-104.36	Precise	Autlan de la Grana	Jalisco	Mexico	None	Taller	Reflective	Systematic
1344	Passeriformes	Turdidae	Turdus	Turdus rufopalliatus	Rufous-backed Robin	Least Concern	Alive	Juvenile	Unknown	2016	September	21	Exact	19.77	-104.36	Precise	Autlan de la Grana	Jalisco	Mexico	None	Taller	Reflective	Systematic
1345	Passeriformes	Turdidae	Turdus	Turdus rufopalliatus	Rufous-backed Robin	Least Concern	Dead	Unknown	Unknown	2016	December	1	Exact	19.77	-104.36	Precise	Autlan de la Grana	Jalisco	Mexico	None	Taller	Reflective	Systematic
1346	Passeriformes	Turdidae	Turdus	Turdus rufopalliatus	Rufous-backed Robin	Least Concern	Alive	Unknown	Unknown	2016	November	28	Exact	19.77	-104.36	Precise	Autlan de la Grana	Jalisco	Mexico	None	Taller	Reflective	Systematic
1347	Passeriformes	Turdidae	Turdus	Turdus rufopalliatus	Rufous-backed Robin	Least Concern	Dead	Unknown	Unknown	2016	November	28	Exact	19.77	-104.36	Precise	Autlan de la Grana	Jalisco	Mexico	None	Taller	Reflective	Systematic
1348	Passeriformes	Turdidae	Turdus	Turdus rufopalliatus	Rufous-backed Robin	Least Concern	Dead	Adult	Unknown	2016	September	13	Exact	19.77	-104.36	Precise	Autlan de la Grana	Jalisco	Mexico	None	Taller	Reflective	Systematic
1349	Passeriformes	Turdidae	Turdus	Turdus rufopalliatus	Rufous-backed Robin	Least Concern	Dead	Unknown	Unknown	2016	November	29	Exact	19.77	-104.36	Precise	Autlan de la Grana	Jalisco	Mexico	None	Taller	Reflective	Systematic
1350	Passeriformes	Turdidae	Turdus	Turdus rufopalliatus	Rufous-backed Robin	Least Concern	Dead	Unknown	Unknown	2016	November	17	Exact	19.77	-104.36	Precise	Autlan de la Grana	Jalisco	Mexico	None	Taller	Reflective	Systematic
1351	Passeriformes	Turdidae	Turdus	Turdus rufopalliatus	Rufous-backed Robin	Least Concern	Dead	Unknown	Unknown	2016	December	12	Exact	19.77	-104.36	Precise	Autlan de la Grana	Jalisco	Mexico	None	Taller	Reflective	Systematic
1352	Passeriformes	Turdidae	Turdus	Turdus rufopalliatus	Rufous-backed Robin	Least Concern	Alive	Adult	Unknown	2016	November	10	Exact	19.77	-104.36	Precise	Autlan de la Grana	Jalisco	Mexico	None	Taller	Reflective	Systematic
1353	Passeriformes	Turdidae	Turdus	Turdus rufopalliatus	Rufous-backed Robin	Least Concern	Dead	Juvenile	Unknown	2016	June	30	Exact	19.77	-104.36	Precise	Autlan de la Grana	Jalisco	Mexico	None	Taller	Reflective	Systematic
1354	Passeriformes	Turdidae	Turdus	Turdus rufopalliatus	Rufous-backed Robin	Least Concern	Dead	Unknown	Unknown	2016	December	13	Exact	19.77	-104.36	Precise	Autlan de la Grana	Jalisco	Mexico	None	Taller	Reflective	Systematic
1355	Passeriformes	Turdidae	Turdus	Turdus rufopalliatus	Rufous-backed Robin	Least Concern	Dead	Unknown	Unknown	2016	December	8	Exact	19.77	-104.36	Precise	Autlan de la Grana	Jalisco	Mexico	None	Taller	Reflective	Systematic
1356	Passeriformes	Turdidae	Turdus	Turdus rufopalliatus	Rufous-backed Robin	Least Concern	Dead	Juvenile	Unknown	2016	July	12	Exact	19.77	-104.36	Precise	Autlan de la Grana	Jalisco	Mexico	None	Taller	Translucent	Systematic
1357	Passeriformes	Turdidae	Turdus	Turdus rufopalliatus	Rufous-backed Robin	Least Concern	Dead	Juvenile	Unknown	2016	July	8	Exact	19.77	-104.36	Precise	Autlan de la Grana	Jalisco	Mexico	None	Taller	Translucent	Systematic
1358	Passeriformes	Turdidae	Turdus	Turdus rufopalliatus	Rufous-backed Robin	Least Concern	Dead	Juvenile	Unknown	2016	June	20	Exact	19.77	-104.36	Precise	Autlan de la Grana	Jalisco	Mexico	None	Taller	Translucent	Systematic
1359	Passeriformes	Turdidae	Turdus	Turdus rufopalliatus	Rufous-backed Robin	Least Concern	Dead	Unknown	Unknown	2016	November	28	Exact	19.77	-104.36	Precise	Autlan de la Grana	Jalisco	Mexico	None	Taller	Translucent	Systematic
1360	Passeriformes	Turdidae	Turdus	Turdus rufopalliatus	Rufous-backed Robin	Least Concern	Dead	Juvenile	Unknown	2016	November	27	Exact	19.77	-104.36	Precise	Autlan de la Grana	Jalisco	Mexico	None	Taller	Translucent	Systematic
1361	Passeriformes	Turdidae	Turdus	Turdus rufopalliatus	Rufous-backed Robin	Least Concern	Dead	Unknown	Unknown	2016	December	15	Exact	19.77	-104.36	Precise	Autlan de la Grana	Jalisco	Mexico	None	Taller	Reflective	Systematic
1362	Passeriformes	Turdidae	Turdus	Turdus rufopalliatus	Rufous-backed Robin	Least Concern	Dead	Juvenile	Unknown	2016	February	22	Exact	19.77	-104.36	Precise	Autlan de la Grana	Jalisco	Mexico	None	Taller	Reflective	Systematic
1363	Passeriformes	Turdidae	Turdus	Turdus rufopalliatus	Rufous-backed Robin	Least Concern	Dead	Unknown	Unknown	2016	March	14	Exact	19.77	-104.36	Precise	Autlan de la Grana	Jalisco	Mexico	None	Taller	Reflective	Systematic
1364	Passeriformes	Turdidae	Turdus	Turdus rufopalliatus	Rufous-backed Robin	Least Concern	Dead	Adult	Unknown	2016	September	7	Exact	19.77	-104.36	Precise	Autlan de la Grana	Jalisco	Mexico	None	Taller	Reflective	Systematic
1365	Passeriformes	Turdidae	Turdus	Turdus rufopalliatus	Rufous-backed Robin	Least Concern	Dead	Adult	Unknown	2016	July	4	Exact	19.77	-104.36	Precise	Autlan de la Grana	Jalisco	Mexico	None	Taller	Reflective	Systematic
1366	Passeriformes	Turdidae	Turdus	Turdus rufopalliatus	Rufous-backed Robin	Least Concern	Dead	Unknown	Unknown	2016	October	10	Exact	19.77	-104.36	Precise	Autlan de la Grana	Jalisco	Mexico	None	Taller	Reflective	Systematic
1367	Passeriformes	Turdidae	Turdus	Turdus rufopalliatus	Rufous-backed Robin	Least Concern	Dead	Unknown	Unknown	2016	June	10	Exact	19.77	-104.36	Precise	Autlan de la Grana	Jalisco	Mexico	None	Taller	Reflective	Systematic
1368	Passeriformes	Turdidae	Turdus	Turdus rufopalliatus	Rufous-backed Robin	Least Concern	Dead	Adult	Unknown	2016	December	15	Exact	19.77	-104.36	Precise	Autlan de la Grana	Jalisco	Mexico	None	Taller	Reflective	Systematic
1369	Passeriformes	Turdidae	Turdus	Turdus rufopalliatus	Rufous-backed Robin	Least Concern	Dead	Unknown	Unknown	2016	November	29	Exact	19.77	-104.36	Precise	Autlan de la Grana	Jalisco	Mexico	None	Taller	Reflective	Systematic
1370	Passeriformes	Turdidae	Turdus	Turdus rufopalliatus	Rufous-backed Robin	Least Concern	Dead	Unknown	Unknown	2016	December	12	Exact	19.77	-104.36	Precise	Autlan de la Grana	Jalisco	Mexico	None	Taller	Reflective	Systematic
1371	Passeriformes	Turdidae	Turdus	Turdus rufopalliatus	Rufous-backed Robin	Least Concern	Dead	Unknown	Unknown	2016	June	10	Exact	19.77	-104.36	Precise	Autlan de la Grana	Jalisco	Mexico	None	Low-rise	Reflective	Systematic
1372	Passeriformes	Turdidae	Turdus	Turdus rufopalliatus	Rufous-backed Robin	Least Concern	Dead	Juvenile	Unknown	2016	January	19	Exact	19.77	-104.36	Precise	Autlan de la Grana	Jalisco	Mexico	None	Low-rise	Unknown	Systematic
1373	Passeriformes	Turdidae	Turdus	Turdus rufopalliatus	Rufous-backed Robin	Least Concern	Dead	Unknown	Unknown	2016	July	12	Exact	19.77	-104.36	Precise	Autlan de la Grana	Jalisco	Mexico	None	Low-rise	Reflective	Systematic
1374	Passeriformes	Turdidae	Turdus	Turdus rufopalliatus	Rufous-backed Robin	Least Concern	Dead	Unknown	Unknown	2016	July	12	Exact	19.77	-104.36	Precise	Autlan de la Grana	Jalisco	Mexico	None	Low-rise	Reflective	Systematic
1375	Passeriformes	Turdidae	Turdus	Turdus rufopalliatus	Rufous-backed Robin	Least Concern	Dead	Unknown	Unknown	2016	December	5	Exact	19.77	-104.36	Precise	Autlan de la Grana	Jalisco	Mexico	None	Low-rise	Reflective	Systematic
1376	Passeriformes	Turdidae	Turdus	Turdus rufopalliatus	Rufous-backed Robin	Least Concern	Dead	Unknown	Unknown	2016	July	12	Exact	19.77	-104.36	Precise	Autlan de la Grana	Jalisco	Mexico	None	Low-rise	Reflective	Systematic
1377	Passeriformes	Turdidae	Turdus	Turdus rufopalliatus	Rufous-backed Robin	Least Concern	Dead	Unknown	Unknown	2016	July	12	Exact	19.77	-104.36	Precise	Autlan de la Grana	Jalisco	Mexico	None	Low-rise	Reflective	Systematic
1378	Passeriformes	Turdidae	Turdus	Turdus rufopalliatus	Rufous-backed Robin	Least Concern	Dead	Juvenile	Unknown	2016	July	19	Exact	19.78	-104.36	Precise	Autlan de la Grana	Jalisco	Mexico	None	Taller	Translucent	Systematic
1379	Passeriformes	Turdidae	Turdus	Turdus rufopalliatus	Rufous-backed Robin	Least Concern	Dead	Juvenile	Unknown	2016	July	11	Exact	19.78	-104.36	Precise	Autlan de la Grana	Jalisco	Mexico	None	Low-rise	Reflective	Systematic
1380	Passeriformes	Turdidae	Turdus	Turdus rufopalliatus	Rufous-backed Robin	Least Concern	Dead	Adult	Unknown	2016	August	31	Exact	19.78	-104.36	Precise	Autlan de la Grana	Jalisco	Mexico	None	Low-rise	Reflective	Systematic
1381	Passeriformes	Turdidae	Turdus	Turdus rufopalliatus	Rufous-backed Robin	Least Concern	Dead	Unknown	Unknown	2016	December	13	Exact	19.78	-104.36	Precise	Autlan de la Grana	Jalisco	Mexico	None	Low-rise	Reflective	Systematic
1382	Passeriformes	Turdidae	Turdus	Turdus rufopalliatus	Rufous-backed Robin	Least Concern	Dead	Juvenile	Unknown	2016	May	3	Exact	19.77	-104.36	Precise	Autlan de la Grana	Jalisco	Mexico	None	Low-rise	Reflective	Systematic
1383	Passeriformes	Turdidae	Turdus	Turdus rufopalliatus	Rufous-backed Robin	Least Concern	Dead	Juvenile	Unknown	2016	April	28	Exact	19.77	-104.36	Precise	Autlan de la Grana	Jalisco	Mexico	None	Low-rise	Reflective	Systematic
1384	Passeriformes	Turdidae	Turdus	Turdus rufopalliatus	Rufous-backed Robin	Least Concern	Dead	Juvenile	Unknown	2016	July	15	Exact	19.77	-104.36	Precise	Autlan de la Grana	Jalisco	Mexico	None	Low-rise	Translucent	Systematic
1385	Passeriformes	Turdidae	Turdus	Turdus rufopalliatus	Rufous-backed Robin	Least Concern	Dead	Unknown	Unknown	2016	October	18	Exact	19.77	-104.36	Precise	Autlan de la Grana	Jalisco	Mexico	None	Low-rise	Translucent	Systematic
1386	Passeriformes	Turdidae	Turdus	Turdus rufopalliatus	Rufous-backed Robin	Least Concern	Dead	Adult	Unknown	2016	July	11	Exact	19.77	-104.36	Precise	Autlan de la Grana	Jalisco	Mexico	None	Low-rise	Translucent	Systematic
1387	Passeriformes	Turdidae	Turdus	Turdus rufopalliatus	Rufous-backed Robin	Least Concern	Dead	Unknown	Unknown	2017	January	13	Exact	19.77	-104.36	Precise	Autlan de la Grana	Jalisco	Mexico	None	Taller	Reflective	Systematic
1388	Passeriformes	Turdidae	Turdus	Turdus rufopalliatus	Rufous-backed Robin	Least Concern	Dead	Juvenile	Unknown	2017	October	5	Exact	19.77	-104.36	Precise	Autlan de la Grana	Jalisco	Mexico	None	Taller	Reflective	Systematic
1389	Passeriformes	Turdidae	Turdus	Turdus rufopalliatus	Rufous-backed Robin	Least Concern	Dead	Adult	Unknown	2017	March	13	Exact	19.77	-104.36	Precise	Autlan de la Grana	Jalisco	Mexico	None	Low-rise	Reflective	Systematic
1390	Passeriformes	Turdidae	Turdus	Turdus rufopalliatus	Rufous-backed Robin	Least Concern	Alive	Adult	Unknown	2017	March	13	Exact	19.77	-104.36	Precise	Autlan de la Grana	Jalisco	Mexico	None	Low-rise	Reflective	Systematic
1391	Passeriformes	Turdidae	Turdus	Turdus rufopalliatus	Rufous-backed Robin	Least Concern	Dead	Unknown	Unknown	2017	January	19	Exact	19.78	-104.36	Precise	Autlan de la Grana	Jalisco	Mexico	None	Low-rise	Reflective	Systematic
1392	Passeriformes	Turdidae	Turdus	Turdus rufopalliatus	Rufous-backed Robin	Least Concern	Dead	Unknown	Unknown	2017	January	17	Exact	19.78	-104.36	Precise	Autlan de la Grana	Jalisco	Mexico	None	Low-rise	Reflective	Systematic
1393	Passeriformes	Turdidae	Turdus	Turdus rufopalliatus	Rufous-backed Robin	Least Concern	Dead	Unknown	Unknown	2017	January	17	Exact	19.78	-104.36	Precise	Autlan de la Grana	Jalisco	Mexico	None	Low-rise	Reflective	Systematic
1394	Passeriformes	Turdidae	Turdus	Turdus rufopalliatus	Rufous-backed Robin	Least Concern	Dead	Juvenile	Unknown	2018	December	5	Exact	19.77	-104.36	Precise	Autlan de la Grana	Jalisco	Mexico	None	Taller	Reflective	Systematic
1395	Passeriformes	Turdidae	Turdus	Turdus rufopalliatus	Rufous-backed Robin	Least Concern	Alive	Juvenile	Unknown	2018	November	7	Exact	19.77	-104.36	Precise	Autlan de la Grana	Jalisco	Mexico	None	Taller	Reflective	Systematic
1396	Passeriformes	Turdidae	Turdus	Turdus rufopalliatus	Rufous-backed Robin	Least Concern	Alive	Juvenile	Unknown	2018	October	25	Exact	19.78	-104.36	Precise	Autlan de la Grana	Jalisco	Mexico	None	Low-rise	Unknown	Systematic
1397	Passeriformes	Turdidae	Turdus	Turdus rufopalliatus	Rufous-backed Robin	Least Concern	Dead	Juvenile	Unknown	2019	September	10	Exact	19.77	-104.36	Precise	Autlan de la Grana	Jalisco	Mexico	None	Taller	Reflective	Systematic
1398	Passeriformes	Turdidae	Turdus	Turdus rufopalliatus	Rufous-backed Robin	Least Concern	Dead	Juvenile	Unknown	2019	June	24	Exact	19.77	-104.36	Precise	Autlan de la Grana	Jalisco	Mexico	None	Taller	Reflective	Systematic
1399	Passeriformes	Turdidae	Turdus	Turdus rufopalliatus	Rufous-backed Robin	Least Concern	Alive	Juvenile	Unknown	2019	March	25	Exact	19.77	-104.36	Precise	Autlan de la Grana	Jalisco	Mexico	None	Taller	Reflective	Systematic
1400	Passeriformes	Turdidae	Turdus	Turdus rufopalliatus	Rufous-backed Robin	Least Concern	Dead	Unknown	Unknown	2019	July	4	Exact	19.77	-104.36	Precise	Autlan de la Grana	Jalisco	Mexico	None	Taller	Reflective	Systematic
1401	Passeriformes	Turdidae	Turdus	Turdus rufopalliatus	Rufous-backed Robin	Least Concern	Dead	Juvenile	Unknown	2019	January	16	Exact	19.77	-104.36	Precise	Autlan de la Grana	Jalisco	Mexico	None	Low-rise	Unknown	Systematic
1402	Passeriformes	Turdidae	Turdus	Turdus rufopalliatus	Rufous-backed Robin	Least Concern	Dead	Juvenile	Unknown	2019	July	18	Exact	19.77	-104.36	Precise	Autlan de la Grana	Jalisco	Mexico	None	Low-rise	Unknown	Systematic
1403	Passeriformes	Turdidae	Turdus	Turdus rufopalliatus	Rufous-backed Robin	Least Concern	Dead	Juvenile	Unknown	2019	October	17	Exact	19.77	-104.36	Precise	Autlan de la Grana	Jalisco	Mexico	None	Low-rise	Unknown	Systematic
1404	Passeriformes	Turdidae	Turdus	Turdus rufopalliatus	Rufous-backed Robin	Least Concern	Alive	Juvenile	Unknown	2019	January	22	Exact	19.77	-104.36	Precise	Autlan de la Grana	Jalisco	Mexico	None	Low-rise	Unknown	Systematic
1405	Passeriformes	Turdidae	Turdus	Turdus rufopalliatus	Rufous-backed Robin	Least Concern	Dead	Unknown	Unknown	2019	July	1	Exact	19.77	-104.36	Precise	Autlan de la Grana	Jalisco	Mexico	None	Low-rise	Reflective	Systematic
1406	Passeriformes	Turdidae	Turdus	Turdus rufopalliatus	Rufous-backed Robin	Least Concern	Dead	Juvenile	Unknown	2019	June	24	Exact	19.77	-104.36	Precise	Autlan de la Grana	Jalisco	Mexico	None	Low-rise	Reflective	Systematic
1407	Passeriformes	Turdidae	Turdus	Turdus rufopalliatus	Rufous-backed Robin	Least Concern	Dead	Juvenile	Unknown	2019	June	24	Exact	19.77	-104.36	Precise	Autlan de la Grana	Jalisco	Mexico	None	Low-rise	Translucent	Systematic
1408	Passeriformes	Tyrannidae	Pitangus	Pitangus sulphuratus	Great Kiskadee	Least Concern	Dead	Adult	Unknown	2016	January	21	Exact	19.77	-104.36	Precise	Autlan de la Grana	Jalisco	Mexico	None	Low-rise	Unknown	Systematic
1409	Passeriformes	Tyrannidae	Pitangus	Pitangus sulphuratus	Great Kiskadee	Least Concern	Alive	Juvenile	Unknown	2018	June	19	Exact	19.77	-104.36	Precise	Autlan de la Grana	Jalisco	Mexico	None	Low-rise	Reflective	Systematic
1410	Passeriformes	Tyrannidae	Pitangus	Pitangus sulphuratus	Great Kiskadee	Least Concern	Alive	Unknown	Unknown	2019	August	16	Exact	19.77	-104.36	Precise	Autlan de la Grana	Jalisco	Mexico	None	Low-rise	Reflective	Systematic
1411	Passeriformes	Vireonidae	Vireo	Vireo gilvus	Warbling Vireo	Least Concern	Dead	Juvenile	Unknown	2008	November	18	Exact	19.77	-104.36	Precise	Autlan de la Grana	Jalisco	Mexico	None	Taller	Reflective	Systematic
1412	Piciformes	Picidae	Melanerpes	Melanerpes chrysogenys	Golden-cheeked Woodpecker	Least Concern	Dead	Unknown	Unknown	2019	June	24	Exact	19.77	-104.36	Precise	Autlan de la Grana	Jalisco	Mexico	None	Low-rise	Reflective	Systematic
1413	Piciformes	Picidae	Melanerpes	Melanerpes chrysogenys	Golden-cheeked Woodpecker	Least Concern	Dead	Juvenile	Female	2019	January	6	Exact	19.77	-104.37	Precise	Autlan de la Grana	Jalisco	Mexico	None	Low-rise	Unknown	Systematic
1414	Piciformes	Picidae	Melanerpes	Melanerpes chrysogenys	Golden-cheeked Woodpecker	Least Concern	Alive	Juvenile	Female	2020	July	1	Exact	19.81	-104.21	Precise	El Grullo	Jalisco	Mexico	None	Low-rise	Unknown	Systematic
1415	Strigiformes	Strigidae	Glaucidium	Glaucidium gnoma	Northern Pygmy-Owl	Least Concern	Alive	Unknown	Unknown	2016	June	25	Exact	19.76	-104.37	Precise	Autlan de la Grana	Jalisco	Mexico	None	Low-rise	Unknown	Systematic
1416	Passeriformes	Furnariidae	Dendrocolaptes	Dendrocolaptes sanctithomae	Northern Barred-Woodcreeper	Least Concern	Alive	Unknown	Unknown	2016	January	18	Exact	10.28	-84.8	Precise	Monteverde	Puntarenas	Costa Rica	None	Low-rise	Translucent	Systematic
1417	Passeriformes	Turdidae	Turdus	Turdus grayi	Clay-colored Thrush	Least Concern	Alive	Unknown	Unknown	2016	January	18	Exact	10.28	-84.8	Precise	Monteverde	Puntarenas	Costa Rica	None	Low-rise	Translucent	Systematic
1418	Cuculiformes	Cuculidae	Piaya	Piaya cayana	Squirrel Cuckoo	Least Concern	Dead	Unknown	Unknown	2016	January	22	Exact	10.28	-84.8	Precise	Monteverde	Puntarenas	Costa Rica	None	Low-rise	Translucent	Systematic
1419	Passeriformes	Icteriidae	Psarocolius	Psarocolius montezuma	Montezuma Oropendola	Least Concern	Alive	Unknown	Unknown	2016	February	1	Exact	10.28	-84.8	Precise	Monteverde	Puntarenas	Costa Rica	None	Low-rise	Translucent	Systematic
1420	Passeriformes	Pipridae	Chiroxiphia	Chiroxiphia linearis	Long-tailed Manakin	Least Concern	Alive	Unknown	Female	2016	February	24	Exact	10.28	-84.8	Precise	Monteverde	Puntarenas	Costa Rica	None	Low-rise	Translucent	Systematic
1421	Passeriformes	Pipridae	Chiroxiphia	Chiroxiphia linearis	Long-tailed Manakin	Least Concern	Alive	Unknown	Male	2016	March	1	Exact	10.28	-84.8	Precise	Monteverde	Puntarenas	Costa Rica	None	Low-rise	Translucent	Systematic
1422	Passeriformes	Parulidae	Leiothlypis	Leiothlypis peregrina	Tennessee Warbler	Least Concern	Alive	Unknown	Unknown	2016	March	1	Exact	10.28	-84.8	Precise	Monteverde	Puntarenas	Costa Rica	None	Low-rise	Translucent	Systematic
1423	Passeriformes	Cardinalidae	Pheucticus	Pheucticus ludovicianus	Rose-breasted Grosbeak	Least Concern	Alive	Unknown	Unknown	2016	March	3	Exact	10.28	-84.8	Precise	Monteverde	Puntarenas	Costa Rica	None	Low-rise	Translucent	Systematic
1424	Passeriformes	Fringillidae	Euphonia	Euphonia hirundinacea	Yellow-Throated Euphonia	Least Concern	Alive	Unknown	Unknown	2016	March	6	Exact	10.28	-84.8	Precise	Monteverde	Puntarenas	Costa Rica	None	Low-rise	Translucent	Systematic
1425	Passeriformes	Tyrannidae	Mionectes	Mionectes olivaceus	Olive-striped Flycatcher	Least Concern	Alive	Unknown	Unknown	2016	March	10	Exact	10.28	-84.8	Precise	Monteverde	Puntarenas	Costa Rica	None	Low-rise	Translucent	Systematic
1426	Galliformes	Cracidae	Ortalis	Ortalis cinereiceps	Gray-Headed Chachalaca	Least Concern	Alive	Unknown	Unknown	2016	March	11	Exact	10.28	-84.8	Precise	Monteverde	Puntarenas	Costa Rica	None	Low-rise	Translucent	Systematic
1427	Galliformes	Cracidae	Ortalis	Ortalis cinereiceps	Gray-Headed Chachalaca	Least Concern	Alive	Unknown	Unknown	2016	March	11	Exact	10.28	-84.8	Precise	Monteverde	Puntarenas	Costa Rica	None	Low-rise	Translucent	Systematic
1428	Passeriformes	Pipridae	Chiroxiphia	Chiroxiphia linearis	Long-tailed Manakin	Least Concern	Alive	Unknown	Female	2016	March	15	Exact	10.28	-84.8	Precise	Monteverde	Puntarenas	Costa Rica	None	Low-rise	Translucent	Systematic
1429	Apodiformes	Trochilidae	Campylopterus	Campylopterus hemileucurus	Violet Sabrewing	Least Concern	Alive	Unknown	Female	2016	March	13	Exact	10.28	-84.8	Precise	Monteverde	Puntarenas	Costa Rica	None	Low-rise	Translucent	Systematic
1430	Passeriformes	Fringillidae	Euphonia	Euphonia hirundinacea	Yellow-Throated Euphonia	Least Concern	Alive	Unknown	Male	2016	March	13	Exact	10.28	-84.8	Precise	Monteverde	Puntarenas	Costa Rica	None	Low-rise	Translucent	Systematic
1431	Coraciiformes	Momotidae	Momotus	Momotus lessonii	Lesson's Motmot	Least Concern	Alive	Unknown	Unknown	2016	March	15	Exact	10.28	-84.8	Precise	Monteverde	Puntarenas	Costa Rica	None	Low-rise	Translucent	Systematic
1432	Passeriformes	Tyrannidae	Mionectes	Mionectes olivaceus	Olive-striped Flycatcher	Least Concern	Alive	Unknown	Unknown	2016	March	18	Exact	10.28	-84.8	Precise	Monteverde	Puntarenas	Costa Rica	None	Low-rise	Translucent	Systematic
1433	Apodiformes	Trochilidae	Campylopterus	Campylopterus hemileucurus	Violet Sabrewing	Least Concern	Alive	Unknown	Female	2016	March	21	Exact	10.28	-84.8	Precise	Monteverde	Puntarenas	Costa Rica	None	Low-rise	Translucent	Systematic
1434	Passeriformes	Turdidae	Catharus	Catharus ustulatus	Swainson's Thrush	Least Concern	Alive	Unknown	Unknown	2016	March	28	Exact	10.28	-84.8	Precise	Monteverde	Puntarenas	Costa Rica	None	Low-rise	Translucent	Systematic
1435	Passeriformes	Pipridae	Chiroxiphia	Chiroxiphia linearis	Long-tailed Manakin	Least Concern	Alive	Unknown	Male	2016	March	30	Exact	10.28	-84.8	Precise	Monteverde	Puntarenas	Costa Rica	None	Low-rise	Translucent	Systematic
1436	Passeriformes	Turdidae	Catharus	Catharus ustulatus	Swainson's Thrush	Least Concern	Dead	Unknown	Unknown	2016	April	1	Exact	10.28	-84.8	Precise	Monteverde	Puntarenas	Costa Rica	None	Low-rise	Translucent	Systematic
1437	Passeriformes	Turdidae	Catharus	Catharus ustulatus	Swainson's Thrush	Least Concern	Alive	Unknown	Unknown	2016	April	4	Exact	10.28	-84.8	Precise	Monteverde	Puntarenas	Costa Rica	None	Low-rise	Translucent	Systematic
1438	Passeriformes	Passerellidae	Melozone	Melozone leucotis	White-eared Ground-Sparrow	Least Concern	Alive	Unknown	Unknown	2016	April	9	Exact	10.28	-84.8	Precise	Monteverde	Puntarenas	Costa Rica	None	Low-rise	Translucent	Systematic
1439	Passeriformes	Turdidae	Turdus	Turdus grayi	Clay-colored Thrush	Least Concern	Alive	Unknown	Unknown	2016	April	4	Exact	10.28	-84.8	Precise	Monteverde	Puntarenas	Costa Rica	None	Low-rise	Translucent	Systematic
1440	Piciformes	Ramphastidae	Ramphastos	Ramphastos sulfuratus	Keel-billed Toucan	Near Threatened	Alive	Unknown	Unknown	2016	April	7	Exact	10.28	-84.8	Precise	Monteverde	Puntarenas	Costa Rica	None	Low-rise	Translucent	Systematic
1441	Passeriformes	Turdidae	Catharus	Catharus ustulatus	Swainson's Thrush	Least Concern	Alive	Unknown	Unknown	2016	April	8	Exact	10.28	-84.8	Precise	Monteverde	Puntarenas	Costa Rica	None	Low-rise	Translucent	Systematic
1442	Passeriformes	Turdidae	Catharus	Catharus ustulatus	Swainson's Thrush	Least Concern	Alive	Unknown	Unknown	2016	April	10	Exact	10.28	-84.8	Precise	Monteverde	Puntarenas	Costa Rica	None	Low-rise	Translucent	Systematic
1443	Piciformes	Ramphastidae	Aulacorhynchus	Aulacorhynchus prasinus	Northern Emerald Toucanet	Least Concern	Alive	Unknown	Unknown	2016	April	13	Exact	10.28	-84.8	Precise	Monteverde	Puntarenas	Costa Rica	None	Low-rise	Translucent	Systematic
1444	Passeriformes	Icteriidae	Dives	Dives dives	Melodious Blackbird	Least Concern	Alive	Unknown	Unknown	2016	April	19	Exact	10.28	-84.8	Precise	Monteverde	Puntarenas	Costa Rica	None	Low-rise	Translucent	Systematic
1445	Passeriformes	Turdidae	Catharus	Catharus ustulatus	Swainson's Thrush	Least Concern	Dead	Unknown	Unknown	2016	April	21	Exact	10.28	-84.8	Precise	Monteverde	Puntarenas	Costa Rica	None	Low-rise	Translucent	Systematic
1446	Passeriformes	Turdidae	Catharus	Catharus ustulatus	Swainson's Thrush	Least Concern	Alive	Unknown	Unknown	2016	April	26	Exact	10.28	-84.8	Precise	Monteverde	Puntarenas	Costa Rica	None	Low-rise	Translucent	Systematic
1447	Passeriformes	Turdidae	Turdus	Turdus grayi	Clay-colored Thrush	Least Concern	Alive	Unknown	Unknown	2016	May	2	Exact	10.28	-84.8	Precise	Monteverde	Puntarenas	Costa Rica	None	Low-rise	Translucent	Systematic
1448	Passeriformes	Turdidae	Turdus	Turdus grayi	Clay-colored Thrush	Least Concern	Alive	Unknown	Unknown	2016	May	2	Exact	10.28	-84.8	Precise	Monteverde	Puntarenas	Costa Rica	None	Low-rise	Translucent	Systematic
1449	Columbiformes	Columbidae	Leptotila	Leptotila verreauxi	White-tipped Dove	Least Concern	Dead	Unknown	Unknown	2016	May	6	Exact	10.28	-84.8	Precise	Monteverde	Puntarenas	Costa Rica	None	Low-rise	Translucent	Systematic
1450	Coraciiformes	Momotidae	Momotus	Momotus lessonii	Lesson's Motmot	Least Concern	Alive	Unknown	Unknown	2016	May	8	Exact	10.28	-84.8	Precise	Monteverde	Puntarenas	Costa Rica	None	Low-rise	Translucent	Systematic
1451	Piciformes	Ramphastidae	Aulacorhynchus	Aulacorhynchus prasinus	Northern Emerald Toucanet	Least Concern	Dead	Unknown	Unknown	2016	May	14	Exact	10.28	-84.8	Precise	Monteverde	Puntarenas	Costa Rica	None	Low-rise	Translucent	Systematic
1452	Apodiformes	Trochilidae	Cynanthus	Cynanthus canivetii	Canivet's Emerald	Least Concern	Alive	Unknown	Unknown	2016	May	26	Exact	10.28	-84.8	Precise	Monteverde	Puntarenas	Costa Rica	None	Low-rise	Translucent	Systematic
1453	Passeriformes	Fringillidae	Euphonia	Euphonia hirundinacea	Yellow-Throated Euphonia	Least Concern	Alive	Unknown	Unknown	2016	May	13	Exact	10.28	-84.8	Precise	Monteverde	Puntarenas	Costa Rica	None	Low-rise	Translucent	Systematic
1454	Passeriformes	Troglodytidae	Cantorchilus	Cantorchilus modestus	Cabanis's Wren	Least Concern	Alive	Unknown	Unknown	2016	May	19	Exact	10.28	-84.8	Precise	Monteverde	Puntarenas	Costa Rica	None	Low-rise	Translucent	Systematic
1455	Passeriformes	Turdidae	Turdus	Turdus grayi	Clay-colored Thrush	Least Concern	Alive	Unknown	Unknown	2016	May	26	Exact	10.28	-84.8	Precise	Monteverde	Puntarenas	Costa Rica	None	Low-rise	Translucent	Systematic
1456	Passeriformes	Troglodytidae	Thryophilus	Thryophilus rufalbus	Rufous-and-white Wren	Least Concern	Alive	Unknown	Unknown	2016	May	27	Exact	10.28	-84.8	Precise	Monteverde	Puntarenas	Costa Rica	None	Low-rise	Translucent	Systematic
1457	Passeriformes	Turdidae	Turdus	Turdus grayi	Clay-colored Thrush	Least Concern	Alive	Unknown	Unknown	2016	May	27	Exact	10.28	-84.8	Precise	Monteverde	Puntarenas	Costa Rica	None	Low-rise	Translucent	Systematic
1458	Coraciiformes	Momotidae	Momotus	Momotus lessonii	Lesson's Motmot	Least Concern	Alive	Unknown	Unknown	2016	May	31	Exact	10.28	-84.8	Precise	Monteverde	Puntarenas	Costa Rica	None	Low-rise	Translucent	Systematic
1459	Passeriformes	Turdidae	Turdus	Turdus grayi	Clay-colored Thrush	Least Concern	Alive	Unknown	Unknown	2016	June	1	Exact	10.28	-84.8	Precise	Monteverde	Puntarenas	Costa Rica	None	Low-rise	Translucent	Systematic
1460	Passeriformes	Turdidae	Turdus	Turdus grayi	Clay-colored Thrush	Least Concern	Alive	Unknown	Unknown	2016	June	8	Exact	10.28	-84.8	Precise	Monteverde	Puntarenas	Costa Rica	None	Low-rise	Translucent	Systematic
1461	Passeriformes	Pipridae	Chiroxiphia	Chiroxiphia linearis	Long-tailed Manakin	Least Concern	Dead	Unknown	Female	2016	June	10	Exact	10.28	-84.8	Precise	Monteverde	Puntarenas	Costa Rica	None	Low-rise	Translucent	Systematic
1462	Apodiformes	Trochilidae	Campylopterus	Campylopterus hemileucurus	Violet Sabrewing	Least Concern	Alive	Unknown	Male	2016	June	26	Exact	10.28	-84.8	Precise	Monteverde	Puntarenas	Costa Rica	None	Low-rise	Translucent	Systematic
1463	Coraciiformes	Momotidae	Momotus	Momotus lessonii	Lesson's Motmot	Least Concern	Alive	Unknown	Unknown	2016	June	29	Exact	10.28	-84.8	Precise	Monteverde	Puntarenas	Costa Rica	None	Low-rise	Translucent	Systematic
1464	Columbiformes	Columbidae	Leptotila	Leptotila verreauxi	White-tipped Dove	Least Concern	Alive	Unknown	Unknown	2016	June	11	Exact	10.28	-84.8	Precise	Monteverde	Puntarenas	Costa Rica	None	Low-rise	Translucent	Systematic
1465	Columbiformes	Columbidae	Leptotila	Leptotila verreauxi	White-tipped Dove	Least Concern	Alive	Unknown	Unknown	2016	June	11	Exact	10.28	-84.8	Precise	Monteverde	Puntarenas	Costa Rica	None	Low-rise	Translucent	Systematic
1466	Apodiformes	Trochilidae	Eupherusa	Eupherusa eximia	Stripe-tailed Hummingbird	Least Concern	Alive	Unknown	Unknown	2016	June	27	Exact	10.28	-84.8	Precise	Monteverde	Puntarenas	Costa Rica	None	Low-rise	Translucent	Systematic
1467	Piciformes	Picidae	Piculus	Piculus simplex	Rufous-winged Woodpecker	Least Concern	Alive	Unknown	Unknown	2016	June	30	Exact	10.28	-84.8	Precise	Monteverde	Puntarenas	Costa Rica	None	Low-rise	Translucent	Systematic
1468	Apodiformes	Trochilidae	Phaethornis	Phaethornis guy	Green Hermit	Least Concern	Alive	Unknown	Unknown	2016	July	4	Exact	10.28	-84.8	Precise	Monteverde	Puntarenas	Costa Rica	None	Low-rise	Translucent	Systematic
1469	Piciformes	Ramphastidae	Aulacorhynchus	Aulacorhynchus prasinus	Northern Emerald Toucanet	Least Concern	Dead	Unknown	Unknown	2016	July	12	Exact	10.28	-84.8	Precise	Monteverde	Puntarenas	Costa Rica	None	Low-rise	Translucent	Systematic
1470	Passeriformes	Troglodytidae	Henicorhina	Henicorhina leucophrys	Gray-breasted Wood-Wren	Least Concern	Dead	Unknown	Unknown	2016	July	2	Exact	10.28	-84.8	Precise	Monteverde	Puntarenas	Costa Rica	None	Low-rise	Translucent	Systematic
1471	Passeriformes	Turdidae	Turdus	Turdus grayi	Clay-colored Thrush	Least Concern	Alive	Unknown	Unknown	2016	July	5	Exact	10.28	-84.8	Precise	Monteverde	Puntarenas	Costa Rica	None	Low-rise	Translucent	Systematic
1472	Passeriformes	Turdidae	Turdus	Turdus grayi	Clay-colored Thrush	Least Concern	Alive	Unknown	Unknown	2016	July	10	Exact	10.28	-84.8	Precise	Monteverde	Puntarenas	Costa Rica	None	Low-rise	Translucent	Systematic
1473	Apodiformes	Trochilidae	Phaethornis	Phaethornis guy	Green Hermit	Least Concern	Alive	Unknown	Female	2016	July	19	Exact	10.28	-84.8	Precise	Monteverde	Puntarenas	Costa Rica	None	Low-rise	Translucent	Systematic
1474	Passeriformes	Passerellidae	Melozone	Melozone leucotis	White-eared Ground-Sparrow	Least Concern	Alive	Unknown	Unknown	2016	July	23	Exact	10.28	-84.8	Precise	Monteverde	Puntarenas	Costa Rica	None	Low-rise	Translucent	Systematic
1475	Passeriformes	Turdidae	Catharus	Catharus aurantiirostris	Orange-billed Nightingale-Thrush	Least Concern	Alive	Unknown	Unknown	2016	July	24	Exact	10.28	-84.8	Precise	Monteverde	Puntarenas	Costa Rica	None	Low-rise	Translucent	Systematic
1476	Passeriformes	Pipridae	Chiroxiphia	Chiroxiphia linearis	Long-tailed Manakin	Least Concern	Dead	Unknown	Female	2016	August	1	Exact	10.28	-84.8	Precise	Monteverde	Puntarenas	Costa Rica	None	Low-rise	Translucent	Systematic
1477	Columbiformes	Columbidae	Leptotila	Leptotila verreauxi	White-tipped Dove	Least Concern	Dead	Unknown	Unknown	2016	August	5	Exact	10.28	-84.8	Precise	Monteverde	Puntarenas	Costa Rica	None	Low-rise	Translucent	Systematic
1478	Piciformes	Picidae	Colaptes	Colaptes rubiginosus	Golden-olive Woodpecker	Least Concern	Alive	Unknown	Male	2016	August	6	Exact	10.28	-84.8	Precise	Monteverde	Puntarenas	Costa Rica	None	Low-rise	Translucent	Systematic
1479	Passeriformes	Fringillidae	Euphonia	Euphonia hirundinacea	Yellow-Throated Euphonia	Least Concern	Alive	Unknown	Female	2016	August	6	Exact	10.28	-84.8	Precise	Monteverde	Puntarenas	Costa Rica	None	Low-rise	Translucent	Systematic
1480	Passeriformes	Turdidae	Turdus	Turdus grayi	Clay-colored Thrush	Least Concern	Dead	Unknown	Unknown	2016	August	9	Exact	10.28	-84.8	Precise	Monteverde	Puntarenas	Costa Rica	None	Low-rise	Translucent	Systematic
1481	Columbiformes	Columbidae	Patagioenas	Patagioenas flavirostris	Red-billed Pigeon	Least Concern	Dead	Unknown	Female	2016	August	3	Exact	10.28	-84.8	Precise	Monteverde	Puntarenas	Costa Rica	None	Low-rise	Translucent	Systematic
1482	Passeriformes	Turdidae	Turdus	Turdus grayi	Clay-colored Thrush	Least Concern	Alive	Unknown	Female	2016	August	7	Exact	10.28	-84.8	Precise	Monteverde	Puntarenas	Costa Rica	None	Low-rise	Translucent	Systematic
1483	Passeriformes	Turdidae	Turdus	Turdus grayi	Clay-colored Thrush	Least Concern	Alive	Unknown	Female	2016	August	9	Exact	10.28	-84.8	Precise	Monteverde	Puntarenas	Costa Rica	None	Low-rise	Translucent	Systematic
1484	Coraciiformes	Momotidae	Momotus	Momotus lessonii	Lesson's Motmot	Least Concern	Alive	Unknown	Female	2016	August	16	Exact	10.28	-84.8	Precise	Monteverde	Puntarenas	Costa Rica	None	Low-rise	Translucent	Systematic
1485	Columbiformes	Columbidae	Geotrygon	Geotrygon montana	Ruddy Quail-Dove	Least Concern	Dead	Unknown	Female	2016	August	13	Exact	10.28	-84.8	Precise	Monteverde	Puntarenas	Costa Rica	None	Low-rise	Translucent	Systematic
1486	Passeriformes	Turdidae	Turdus	Turdus grayi	Clay-colored Thrush	Least Concern	Dead	Unknown	Unknown	2016	August	21	Exact	10.28	-84.8	Precise	Monteverde	Puntarenas	Costa Rica	None	Low-rise	Translucent	Systematic
1487	Columbiformes	Columbidae	Leptotila	Leptotila verreauxi	White-tipped Dove	Least Concern	Alive	Unknown	Unknown	2016	August	31	Exact	10.28	-84.8	Precise	Monteverde	Puntarenas	Costa Rica	None	Low-rise	Translucent	Systematic
1488	Passeriformes	Troglodytidae	Troglodytes	Troglodytes aedon	House Wren	Least Concern	Alive	Unknown	Unknown	2016	September	8	Exact	10.28	-84.8	Precise	Monteverde	Puntarenas	Costa Rica	None	Low-rise	Translucent	Systematic
1489	Passeriformes	Thraupidae	Tiaris	Tiaris olivaceus	Yellow-faced Grassquit	Least Concern	Alive	Unknown	Female	2016	September	8	Exact	10.28	-84.8	Precise	Monteverde	Puntarenas	Costa Rica	None	Low-rise	Translucent	Systematic
1490	Passeriformes	Fringillidae	Euphonia	Euphonia hirundinacea	Yellow-throated Euphonia	Least Concern	Alive	Unknown	Male	2016	September	8	Exact	10.28	-84.8	Precise	Monteverde	Puntarenas	Costa Rica	None	Low-rise	Translucent	Systematic
1491	Passeriformes	Turdidae	Turdus	Turdus grayi	Clay-colored Thrush	Least Concern	Alive	Unknown	Unknown	2016	September	13	Exact	10.28	-84.8	Precise	Monteverde	Puntarenas	Costa Rica	None	Low-rise	Translucent	Systematic
1492	Columbiformes	Columbidae	Geotrygon	Geotrygon montana	Ruddy Quail-Dove	Least Concern	Dead	Unknown	Male	2016	September	8	Exact	10.28	-84.8	Precise	Monteverde	Puntarenas	Costa Rica	None	Low-rise	Translucent	Systematic
1493	Piciformes	Picidae	Dryobates	Dryobates fumigatus	Smoky-brown Woodpecker	Least Concern	Alive	Unknown	Female	2016	September	3	Exact	10.28	-84.8	Precise	Monteverde	Puntarenas	Costa Rica	None	Low-rise	Translucent	Systematic
1494	Passeriformes	Turdidae	Turdus	Turdus grayi	Clay-colored Thrush	Least Concern	Dead	Unknown	Unknown	2016	September	23	Exact	10.28	-84.8	Precise	Monteverde	Puntarenas	Costa Rica	None	Low-rise	Translucent	Systematic
1495	Passeriformes	Pipridae	Chiroxiphia	Chiroxiphia linearis	Long-tailed Manakin	Least Concern	Alive	Unknown	Female	2016	September	24	Exact	10.28	-84.8	Precise	Monteverde	Puntarenas	Costa Rica	None	Low-rise	Translucent	Systematic
1496	Passeriformes	Pipridae	Chiroxiphia	Chiroxiphia linearis	Long-tailed Manakin	Least Concern	Dead	Unknown	Male	2016	October	2	Exact	10.28	-84.8	Precise	Monteverde	Puntarenas	Costa Rica	None	Low-rise	Translucent	Systematic
1497	Passeriformes	Tyrannidae	Mionectes	Mionectes olivaceus	Olive-striped Flycatcher	Least Concern	Dead	Unknown	Unknown	2016	October	11	Exact	10.28	-84.8	Precise	Monteverde	Puntarenas	Costa Rica	None	Low-rise	Translucent	Systematic
1498	Passeriformes	Turdidae	Catharus	Catharus ustulatus	Swainson's Thrush	Least Concern	Alive	Unknown	Unknown	2016	October	11	Exact	10.28	-84.8	Precise	Monteverde	Puntarenas	Costa Rica	None	Low-rise	Translucent	Systematic
1499	Passeriformes	Turdidae	Catharus	Catharus ustulatus	Swainson's Thrush	Least Concern	Dead	Unknown	Unknown	2016	October	11	Exact	10.28	-84.8	Precise	Monteverde	Puntarenas	Costa Rica	None	Low-rise	Translucent	Systematic
1500	Passeriformes	Turdidae	Catharus	Catharus ustulatus	Swainson's Thrush	Least Concern	Alive	Unknown	Unknown	2016	October	11	Exact	10.28	-84.8	Precise	Monteverde	Puntarenas	Costa Rica	None	Low-rise	Translucent	Systematic
1501	Passeriformes	Turdidae	Catharus	Catharus ustulatus	Swainson's Thrush	Least Concern	Dead	Unknown	Unknown	2016	October	14	Exact	10.28	-84.8	Precise	Monteverde	Puntarenas	Costa Rica	None	Low-rise	Translucent	Systematic
1502	Passeriformes	Turdidae	Catharus	Catharus minimus	Gray-cheeked Thrush	Least Concern	Dead	Unknown	Unknown	2016	October	14	Exact	10.28	-84.8	Precise	Monteverde	Puntarenas	Costa Rica	None	Low-rise	Translucent	Systematic
1503	Passeriformes	Turdidae	Catharus	Catharus aurantiirostris	Orange-billed Nightingale-Thrush	Least Concern	Alive	Unknown	Unknown	2016	October	13	Exact	10.28	-84.8	Precise	Monteverde	Puntarenas	Costa Rica	None	Low-rise	Translucent	Systematic
1504	Passeriformes	Pipridae	Chiroxiphia	Chiroxiphia linearis	Long-tailed Manakin	Least Concern	Alive	Unknown	Male	2016	October	14	Exact	10.28	-84.8	Precise	Monteverde	Puntarenas	Costa Rica	None	Low-rise	Translucent	Systematic
1505	Passeriformes	Turdidae	Catharus	Catharus ustulatus	Swainson's Thrush	Least Concern	Alive	Unknown	Unknown	2016	October	11	Exact	10.28	-84.8	Precise	Monteverde	Puntarenas	Costa Rica	None	Low-rise	Translucent	Systematic
1506	Passeriformes	Turdidae	Catharus	Catharus ustulatus	Swainson's Thrush	Least Concern	Alive	Unknown	Unknown	2016	October	19	Exact	10.28	-84.8	Precise	Monteverde	Puntarenas	Costa Rica	None	Low-rise	Translucent	Systematic
1507	Passeriformes	Pipridae	Chiroxiphia	Chiroxiphia linearis	Long-tailed Manakin	Least Concern	Alive	Unknown	Male	2016	October	21	Exact	10.28	-84.8	Precise	Monteverde	Puntarenas	Costa Rica	None	Low-rise	Translucent	Systematic
1508	Passeriformes	Parulidae	Seiurus	Seiurus aurocapilla	Ovenbird	Least Concern	Dead	Unknown	Unknown	2016	October	21	Exact	10.28	-84.8	Precise	Monteverde	Puntarenas	Costa Rica	None	Low-rise	Translucent	Systematic
1509	Passeriformes	Thraupidae	Thraupis	Thraupis palmarum	Palm Tanager	Least Concern	Alive	Unknown	Unknown	2016	October	24	Exact	10.28	-84.8	Precise	Monteverde	Puntarenas	Costa Rica	None	Low-rise	Translucent	Systematic
1510	Passeriformes	Turdidae	Hylocichla	Hylocichla mustelina	Wood Thrush	Least Concern	Alive	Unknown	Unknown	2016	October	20	Exact	10.28	-84.8	Precise	Monteverde	Puntarenas	Costa Rica	None	Low-rise	Translucent	Systematic
1511	Passeriformes	Turdidae	Catharus	Catharus ustulatus	Swainson's Thrush	Least Concern	Alive	Unknown	Unknown	2016	October	19	Exact	10.28	-84.8	Precise	Monteverde	Puntarenas	Costa Rica	None	Low-rise	Translucent	Systematic
1512	Passeriformes	Turdidae	Catharus	Catharus ustulatus	Swainson's Thrush	Least Concern	Alive	Unknown	Unknown	2016	October	24	Exact	10.28	-84.8	Precise	Monteverde	Puntarenas	Costa Rica	None	Low-rise	Translucent	Systematic
1513	Passeriformes	Pipridae	Chiroxiphia	Chiroxiphia linearis	Long-tailed Manakin	Least Concern	Dead	Unknown	Male	2016	October	24	Exact	10.28	-84.8	Precise	Monteverde	Puntarenas	Costa Rica	None	Low-rise	Translucent	Systematic
1514	Passeriformes	Turdidae	Catharus	Catharus ustulatus	Swainson's Thrush	Least Concern	Dead	Unknown	Unknown	2016	October	26	Exact	10.28	-84.8	Precise	Monteverde	Puntarenas	Costa Rica	None	Low-rise	Translucent	Systematic
1515	Passeriformes	Turdidae	Catharus	Catharus ustulatus	Swainson's Thrush	Least Concern	Dead	Unknown	Unknown	2016	October	26	Exact	10.28	-84.8	Precise	Monteverde	Puntarenas	Costa Rica	None	Low-rise	Translucent	Systematic
1516	Passeriformes	Turdidae	Catharus	Catharus ustulatus	Swainson's Thrush	Least Concern	Alive	Unknown	Unknown	2016	October	26	Exact	10.28	-84.8	Precise	Monteverde	Puntarenas	Costa Rica	None	Low-rise	Translucent	Systematic
1517	Passeriformes	Turdidae	Catharus	Catharus ustulatus	Swainson's Thrush	Least Concern	Dead	Unknown	Unknown	2016	October	27	Exact	10.28	-84.8	Precise	Monteverde	Puntarenas	Costa Rica	None	Low-rise	Translucent	Systematic
1518	Passeriformes	Pipridae	Chiroxiphia	Chiroxiphia linearis	Long-tailed Manakin	Least Concern	Dead	Unknown	Male	2016	October	27	Exact	10.28	-84.8	Precise	Monteverde	Puntarenas	Costa Rica	None	Low-rise	Translucent	Systematic
1519	Passeriformes	Turdidae	Catharus	Catharus ustulatus	Swainson's Thrush	Least Concern	Dead	Unknown	Unknown	2016	October	29	Exact	10.28	-84.8	Precise	Monteverde	Puntarenas	Costa Rica	None	Low-rise	Translucent	Systematic
1520	Passeriformes	Vireonidae	Vireo	Vireo flavoviridis	Yellow-green Vireo	Least Concern	Dead	Unknown	Unknown	2016	October	27	Exact	10.28	-84.8	Precise	Monteverde	Puntarenas	Costa Rica	None	Low-rise	Translucent	Systematic
1521	Columbiformes	Columbidae	Leptotila	Leptotila verreauxi	White-tipped Dove	Least Concern	Alive	Unknown	Unknown	2016	October	29	Exact	10.28	-84.8	Precise	Monteverde	Puntarenas	Costa Rica	None	Low-rise	Translucent	Systematic
1522	Passeriformes	Turdidae	Catharus	Catharus ustulatus	Swainson's Thrush	Least Concern	Dead	Unknown	Unknown	2016	October	31	Exact	10.28	-84.8	Precise	Monteverde	Puntarenas	Costa Rica	None	Low-rise	Translucent	Systematic
1523	Passeriformes	Thraupidae	Thraupis	Thraupis palmarum	Palm Tanager	Least Concern	Alive	Unknown	Unknown	2016	October	24	Exact	10.28	-84.8	Precise	Monteverde	Puntarenas	Costa Rica	None	Low-rise	Translucent	Systematic
1524	Passeriformes	Pipridae	Chiroxiphia	Chiroxiphia linearis	Long-tailed Manakin	Least Concern	Dead	Unknown	Male	2016	November	3	Exact	10.28	-84.8	Precise	Monteverde	Puntarenas	Costa Rica	None	Low-rise	Translucent	Systematic
1525	Passeriformes	Pipridae	Chiroxiphia	Chiroxiphia linearis	Long-tailed Manakin	Least Concern	Alive	Unknown	Female	2016	November	6	Exact	10.28	-84.8	Precise	Monteverde	Puntarenas	Costa Rica	None	Low-rise	Translucent	Systematic
1526	Apodiformes	Trochilidae	Campylopterus	Campylopterus hemileucurus	Violet Sabrewing	Least Concern	Alive	Unknown	Male	2016	November	10	Exact	10.28	-84.8	Precise	Monteverde	Puntarenas	Costa Rica	None	Low-rise	Translucent	Systematic
1527	Apodiformes	Trochilidae	Campylopterus	Campylopterus hemileucurus	Violet Sabrewing	Least Concern	Alive	Unknown	Unknown	2016	November	13	Exact	10.28	-84.8	Precise	Monteverde	Puntarenas	Costa Rica	None	Low-rise	Translucent	Systematic
1528	Passeriformes	Tyrannidae	Elaenia	Elaenia flavogaster	Yellow-bellied Elaenia	Least Concern	Alive	Unknown	Unknown	2016	December	2	Exact	10.28	-84.8	Precise	Monteverde	Puntarenas	Costa Rica	None	Low-rise	Translucent	Systematic
1529	Passeriformes	Tyrannidae	Mionectes	Mionectes olivaceus	Olive-striped Flycatcher	Least Concern	Dead	Unknown	Unknown	2016	December	5	Exact	10.28	-84.8	Precise	Monteverde	Puntarenas	Costa Rica	None	Low-rise	Translucent	Systematic
1530	Passeriformes	Tyrannidae	Mionectes	Mionectes olivaceus	Olive-striped Flycatcher	Least Concern	Alive	Unknown	Unknown	2016	December	5	Exact	10.28	-84.8	Precise	Monteverde	Puntarenas	Costa Rica	None	Low-rise	Translucent	Systematic
1531	Apodiformes	Trochilidae	Phaethornis	Phaethornis guy	Green Hermit	Least Concern	Alive	Unknown	Male	2016	November	30	Exact	10.28	-84.8	Precise	Monteverde	Puntarenas	Costa Rica	None	Low-rise	Translucent	Systematic
1532	Apodiformes	Trochilidae	Eupherusa	Eupherusa eximia	Stripe-tailed Hummingbird	Least Concern	Alive	Unknown	Unknown	2016	December	16	Exact	10.28	-84.8	Precise	Monteverde	Puntarenas	Costa Rica	None	Low-rise	Translucent	Systematic
1533	Apodiformes	Trochilidae	Eupherusa	Eupherusa eximia	Stripe-tailed Hummingbird	Least Concern	Alive	Unknown	Unknown	2016	December	28	Exact	10.28	-84.8	Precise	Monteverde	Puntarenas	Costa Rica	None	Low-rise	Translucent	Systematic
1534	Passeriformes	Thraupidae	Thraupis	Thraupis episcopus	Blue-gray Tanager	Least Concern	Dead	Unknown	Unknown	2016	December	30	Exact	10.28	-84.8	Precise	Monteverde	Puntarenas	Costa Rica	None	Low-rise	Translucent	Systematic
1535	Apodiformes	Trochilidae	Amazilia	Amazilia tzacatl	Rufous-tailed Hummingbird	Least Concern	Alive	Unknown	Unknown	2016	December	26	Exact	10.28	-84.8	Precise	Monteverde	Puntarenas	Costa Rica	None	Low-rise	Translucent	Systematic
1536	Passeriformes	Vireonidae	Vireo	Vireo philadelphicus	Philadelphia Vireo	Least Concern	Dead	Unknown	Unknown	2016	December	2	Exact	10.28	-84.8	Precise	Monteverde	Puntarenas	Costa Rica	None	Low-rise	Translucent	Systematic
1537	Columbiformes	Columbidae	Leptotila	Leptotila verreauxi	White-tipped Dove	Least Concern	Alive	Unknown	Unknown	2016	December	6	Exact	10.28	-84.8	Precise	Monteverde	Puntarenas	Costa Rica	None	Low-rise	Translucent	Systematic
1538	Passeriformes	Tyrannidae	Mionectes	Mionectes olivaceus	Olive-striped Flycatcher	Least Concern	Alive	Unknown	Unknown	2017	January	2	Exact	10.28	-84.8	Precise	Monteverde	Puntarenas	Costa Rica	None	Low-rise	Translucent	Systematic
1539	Passeriformes	Turdidae	Catharus	Catharus aurantiirostris	Orange-billed Nightingale-Thrush	Least Concern	Dead	Unknown	Unknown	2017	January	3	Exact	10.28	-84.8	Precise	Monteverde	Puntarenas	Costa Rica	None	Low-rise	Translucent	Systematic
1540	Passeriformes	Tyrannidae	Mionectes	Mionectes olivaceus	Olive-striped Flycatcher	Least Concern	Dead	Unknown	Unknown	2017	January	7	Exact	10.28	-84.8	Precise	Monteverde	Puntarenas	Costa Rica	None	Low-rise	Translucent	Systematic
1541	Apodiformes	Trochilidae	Eupherusa	Eupherusa eximia	Stripe-tailed Hummingbird	Least Concern	Alive	Unknown	Male	2017	January	11	Exact	10.28	-84.8	Precise	Monteverde	Puntarenas	Costa Rica	None	Low-rise	Translucent	Systematic
1542	Passeriformes	Vireonidae	Vireo	Vireo philadelphicus	Philadelphia Vireo	Least Concern	Alive	Unknown	Unknown	2017	January	12	Exact	10.28	-84.8	Precise	Monteverde	Puntarenas	Costa Rica	None	Low-rise	Translucent	Systematic
1543	Passeriformes	Turdidae	Catharus	Catharus ustulatus	Swainson's Thrush	Least Concern	Dead	Unknown	Unknown	2017	January	19	Exact	10.28	-84.8	Precise	Monteverde	Puntarenas	Costa Rica	None	Low-rise	Translucent	Systematic
1544	Passeriformes	Turdidae	Catharus	Catharus ustulatus	Swainson's Thrush	Least Concern	Dead	Unknown	Unknown	2016	October	27	Exact	10.28	-84.8	Precise	Monteverde	Puntarenas	Costa Rica	None	Low-rise	Translucent	Systematic
1545	Passeriformes	Pipridae	Chiroxiphia	Chiroxiphia linearis	Long-tailed Manakin	Least Concern	Dead	Unknown	Female	2016	December	24	Exact	10.28	-84.8	Precise	Monteverde	Puntarenas	Costa Rica	None	Low-rise	Translucent	Systematic
1546	Passeriformes	Turdidae	Catharus	Catharus ustulatus	Swainson's Thrush	Least Concern	Dead	Unknown	Unknown	2016	October	1	Exact	10.28	-84.8	Precise	Monteverde	Puntarenas	Costa Rica	None	Low-rise	Translucent	Systematic
1547	Columbiformes	Columbidae	Leptotila	Leptotila verreauxi	White-tipped Dove	Least Concern	Dead	Unknown	Unknown	2017	January	16	Exact	10.28	-84.8	Precise	Monteverde	Puntarenas	Costa Rica	None	Low-rise	Translucent	Systematic
1548	Columbiformes	Columbidae	Leptotila	Leptotila verreauxi	White-tipped Dove	Least Concern	Alive	Unknown	Unknown	2017	January	17	Exact	10.28	-84.8	Precise	Monteverde	Puntarenas	Costa Rica	None	Low-rise	Translucent	Systematic
1549	Passeriformes	Turdidae	Catharus	Catharus ustulatus	Swainson's Thrush	Least Concern	Dead	Unknown	Unknown	2017	January	19	Exact	10.28	-84.8	Precise	Monteverde	Puntarenas	Costa Rica	None	Low-rise	Translucent	Systematic
1550	Columbiformes	Columbidae	Leptotila	Leptotila verreauxi	White-tipped Dove	Least Concern	Alive	Unknown	Unknown	2017	January	23	Exact	10.28	-84.8	Precise	Monteverde	Puntarenas	Costa Rica	None	Low-rise	Translucent	Systematic
1551	Apodiformes	Trochilidae	Amazilia	Amazilia tzacatl	Rufous-tailed Hummingbird	Least Concern	Alive	Unknown	Unknown	2017	January	24	Exact	10.28	-84.8	Precise	Monteverde	Puntarenas	Costa Rica	None	Low-rise	Translucent	Systematic
1552	Passeriformes	Turdidae	Turdus	Turdus assimilis	White-throated Thrush	Least Concern	Alive	Unknown	Unknown	2017	February	6	Exact	10.28	-84.8	Precise	Monteverde	Puntarenas	Costa Rica	None	Low-rise	Translucent	Systematic
1553	Passeriformes	Tyrannidae	Mionectes	Mionectes olivaceus	Olive-striped Flycatcher	Least Concern	Alive	Unknown	Unknown	2017	January	31	Exact	10.28	-84.8	Precise	Monteverde	Puntarenas	Costa Rica	None	Low-rise	Translucent	Systematic
1554	Passeriformes	Tyrannidae	Empidonax	Empidonax flaviventris	Yellow-bellied Flycatcher	Least Concern	Alive	Unknown	Unknown	2017	February	8	Exact	10.28	-84.8	Precise	Monteverde	Puntarenas	Costa Rica	None	Low-rise	Translucent	Systematic
1555	Passeriformes	Turdidae	Hylocichla	Hylocichla mustelina	Wood Thrush	Least Concern	Alive	Unknown	Unknown	2017	February	22	Exact	10.28	-84.8	Precise	Monteverde	Puntarenas	Costa Rica	None	Low-rise	Translucent	Systematic
1556	Apodiformes	Trochilidae	Phaethornis	Phaethornis guy	Green Hermit	Least Concern	Alive	Unknown	Unknown	2017	February	27	Exact	10.28	-84.8	Precise	Monteverde	Puntarenas	Costa Rica	None	Low-rise	Translucent	Systematic
1557	Passeriformes	Pipridae	Chiroxiphia	Chiroxiphia linearis	Long-tailed Manakin	Least Concern	Alive	Unknown	Male	2017	February	28	Exact	10.28	-84.8	Precise	Monteverde	Puntarenas	Costa Rica	None	Low-rise	Translucent	Systematic
1558	Passeriformes	Thraupidae	Tiaris	Tiaris olivaceus	Yellow-faced Grassquit	Least Concern	Alive	Unknown	Female	2017	February	21	Exact	10.28	-84.8	Precise	Monteverde	Puntarenas	Costa Rica	None	Low-rise	Translucent	Systematic
1559	Piciformes	Ramphastidae	Aulacorhynchus	Aulacorhynchus prasinus	Northern Emerald Toucanet	Least Concern	Dead	Unknown	Unknown	2017	March	21	Exact	10.28	-84.8	Precise	Monteverde	Puntarenas	Costa Rica	None	Low-rise	Translucent	Systematic
1560	Piciformes	Ramphastidae	Aulacorhynchus	Aulacorhynchus prasinus	Northern Emerald Toucanet	Least Concern	Dead	Unknown	Unknown	2017	March	22	Exact	10.28	-84.8	Precise	Monteverde	Puntarenas	Costa Rica	None	Low-rise	Translucent	Systematic
1561	Passeriformes	Tyrannidae	Myiodynastes	Myiodynastes luteiventris	Sulphur-bellied Flycatcher	Least Concern	Alive	Unknown	Unknown	2017	March	23	Exact	10.28	-84.8	Precise	Monteverde	Puntarenas	Costa Rica	None	Low-rise	Translucent	Systematic
1562	Cuculiformes	Cuculidae	Crotophaga	Crotophaga sulcirostris	Groove-billed Ani	Least Concern	Alive	Unknown	Unknown	2017	March	23	Exact	10.28	-84.8	Precise	Monteverde	Puntarenas	Costa Rica	None	Low-rise	Translucent	Systematic
1563	Piciformes	Picidae	Colaptes	Colaptes rubiginosus	Golden-olive Woodpecker	Least Concern	Alive	Unknown	Unknown	2017	March	23	Exact	10.28	-84.8	Precise	Monteverde	Puntarenas	Costa Rica	None	Low-rise	Translucent	Systematic
1564	Passeriformes	Turdidae	Turdus	Turdus grayi	Clay-colored Thrush	Least Concern	Alive	Unknown	Unknown	2017	March	23	Exact	10.28	-84.8	Precise	Monteverde	Puntarenas	Costa Rica	None	Low-rise	Translucent	Systematic
1565	Passeriformes	Thraupidae	Thraupis	Thraupis episcopus	Blue-gray Tanager	Least Concern	Alive	Unknown	Unknown	2017	March	25	Exact	10.28	-84.8	Precise	Monteverde	Puntarenas	Costa Rica	None	Low-rise	Translucent	Systematic
1566	Passeriformes	Turdidae	Turdus	Turdus grayi	Clay-colored Thrush	Least Concern	Alive	Unknown	Unknown	2017	March	25	Exact	10.28	-84.8	Precise	Monteverde	Puntarenas	Costa Rica	None	Low-rise	Translucent	Systematic
1567	Columbiformes	Columbidae	Geotrygon	Geotrygon montana	Ruddy Quail-Dove	Least Concern	Dead	Unknown	Male	2017	March	25	Exact	10.28	-84.8	Precise	Monteverde	Puntarenas	Costa Rica	None	Low-rise	Translucent	Systematic
1568	Passeriformes	Vireonidae	Vireo	Vireo flavoviridis	Yellow-green Vireo	Least Concern	Dead	Unknown	Unknown	2017	April	1	Exact	10.28	-84.8	Precise	Monteverde	Puntarenas	Costa Rica	None	Low-rise	Translucent	Systematic
1569	Passeriformes	Turdidae	Catharus	Catharus ustulatus	Swainson's Thrush	Least Concern	Dead	Unknown	Unknown	2017	April	1	Exact	10.28	-84.8	Precise	Monteverde	Puntarenas	Costa Rica	None	Low-rise	Translucent	Systematic
1570	Passeriformes	Turdidae	Catharus	Catharus ustulatus	Swainson's Thrush	Least Concern	Alive	Unknown	Unknown	2017	April	4	Exact	10.28	-84.8	Precise	Monteverde	Puntarenas	Costa Rica	None	Low-rise	Translucent	Systematic
1571	Passeriformes	Turdidae	Catharus	Catharus ustulatus	Swainson's Thrush	Least Concern	Dead	Unknown	Unknown	2017	April	4	Exact	10.28	-84.8	Precise	Monteverde	Puntarenas	Costa Rica	None	Low-rise	Translucent	Systematic
1572	Passeriformes	Turdidae	Catharus	Catharus ustulatus	Swainson's Thrush	Least Concern	Alive	Unknown	Unknown	2017	April	4	Exact	10.28	-84.8	Precise	Monteverde	Puntarenas	Costa Rica	None	Low-rise	Translucent	Systematic
1573	Passeriformes	Turdidae	Catharus	Catharus ustulatus	Swainson's Thrush	Least Concern	Alive	Unknown	Unknown	2017	April	4	Exact	10.28	-84.8	Precise	Monteverde	Puntarenas	Costa Rica	None	Low-rise	Translucent	Systematic
1574	Passeriformes	Turdidae	Catharus	Catharus ustulatus	Swainson's Thrush	Least Concern	Dead	Unknown	Unknown	2017	April	5	Exact	10.28	-84.8	Precise	Monteverde	Puntarenas	Costa Rica	None	Low-rise	Translucent	Systematic
1575	Passeriformes	Turdidae	Catharus	Catharus ustulatus	Swainson's Thrush	Least Concern	Alive	Unknown	Unknown	2017	April	6	Exact	10.28	-84.8	Precise	Monteverde	Puntarenas	Costa Rica	None	Low-rise	Translucent	Systematic
1576	Passeriformes	Turdidae	Catharus	Catharus ustulatus	Swainson's Thrush	Least Concern	Dead	Unknown	Unknown	2017	April	6	Exact	10.28	-84.8	Precise	Monteverde	Puntarenas	Costa Rica	None	Low-rise	Translucent	Systematic
1577	Passeriformes	Cardinalidae	Piranga	Piranga olivacea	Scarlet Tanager	Least Concern	Alive	Unknown	Male	2017	April	6	Exact	10.28	-84.8	Precise	Monteverde	Puntarenas	Costa Rica	None	Low-rise	Translucent	Systematic
1578	Columbiformes	Columbidae	Columbina	Columbina inca	Inca Dove	Least Concern	Alive	Unknown	Unknown	2017	April	6	Exact	10.28	-84.8	Precise	Monteverde	Puntarenas	Costa Rica	None	Low-rise	Translucent	Systematic
1579	Passeriformes	Turdidae	Hylocichla	Hylocichla mustelina	Wood Thrush	Least Concern	Dead	Unknown	Unknown	2017	April	6	Exact	10.28	-84.8	Precise	Monteverde	Puntarenas	Costa Rica	None	Low-rise	Translucent	Systematic
1580	Passeriformes	Parulidae	Leiothlypis	Leiothlypis peregrina	Tennessee Warbler	Least Concern	Alive	Unknown	Female	2017	April	6	Exact	10.28	-84.8	Precise	Monteverde	Puntarenas	Costa Rica	None	Low-rise	Translucent	Systematic
1581	Passeriformes	Turdidae	Catharus	Catharus ustulatus	Swainson's Thrush	Least Concern	Dead	Unknown	Unknown	2017	April	7	Exact	10.28	-84.8	Precise	Monteverde	Puntarenas	Costa Rica	None	Low-rise	Translucent	Systematic
1582	Passeriformes	Turdidae	Catharus	Catharus ustulatus	Swainson's Thrush	Least Concern	Dead	Unknown	Unknown	2017	April	7	Exact	10.28	-84.8	Precise	Monteverde	Puntarenas	Costa Rica	None	Low-rise	Translucent	Systematic
1583	Passeriformes	Turdidae	Catharus	Catharus ustulatus	Swainson's Thrush	Least Concern	Dead	Unknown	Unknown	2017	April	7	Exact	10.28	-84.8	Precise	Monteverde	Puntarenas	Costa Rica	None	Low-rise	Translucent	Systematic
1584	Passeriformes	Turdidae	Catharus	Catharus ustulatus	Swainson's Thrush	Least Concern	Alive	Unknown	Unknown	2017	April	7	Exact	10.28	-84.8	Precise	Monteverde	Puntarenas	Costa Rica	None	Low-rise	Translucent	Systematic
1585	Passeriformes	Turdidae	Catharus	Catharus ustulatus	Swainson's Thrush	Least Concern	Alive	Unknown	Unknown	2017	April	8	Exact	10.28	-84.8	Precise	Monteverde	Puntarenas	Costa Rica	None	Low-rise	Translucent	Systematic
1586	Passeriformes	Thraupidae	Tiaris	Tiaris olivaceus	Yellow-faced Grassquit	Least Concern	Alive	Unknown	Male	2017	April	8	Exact	10.28	-84.8	Precise	Monteverde	Puntarenas	Costa Rica	None	Low-rise	Translucent	Systematic
1587	Passeriformes	Parulidae	Leiothlypis	Leiothlypis peregrina	Tennessee Warbler	Least Concern	Dead	Unknown	Male	2017	April	11	Exact	10.28	-84.8	Precise	Monteverde	Puntarenas	Costa Rica	None	Low-rise	Translucent	Systematic
1588	Passeriformes	Turdidae	Catharus	Catharus ustulatus	Swainson's Thrush	Least Concern	Dead	Unknown	Unknown	2017	April	11	Exact	10.28	-84.8	Precise	Monteverde	Puntarenas	Costa Rica	None	Low-rise	Translucent	Systematic
1589	Passeriformes	Turdidae	Catharus	Catharus ustulatus	Swainson's Thrush	Least Concern	Dead	Unknown	Unknown	2017	April	11	Exact	10.28	-84.8	Precise	Monteverde	Puntarenas	Costa Rica	None	Low-rise	Translucent	Systematic
1590	Passeriformes	Turdidae	Turdus	Turdus grayi	Clay-colored Thrush	Least Concern	Alive	Unknown	Unknown	2017	April	11	Exact	10.28	-84.8	Precise	Monteverde	Puntarenas	Costa Rica	None	Low-rise	Translucent	Systematic
1591	Passeriformes	Turdidae	Catharus	Catharus ustulatus	Swainson's Thrush	Least Concern	Alive	Unknown	Unknown	2017	April	12	Exact	10.28	-84.8	Precise	Monteverde	Puntarenas	Costa Rica	None	Low-rise	Translucent	Systematic
1592	Passeriformes	Turdidae	Catharus	Catharus ustulatus	Swainson's Thrush	Least Concern	Alive	Unknown	Unknown	2017	April	16	Exact	10.28	-84.8	Precise	Monteverde	Puntarenas	Costa Rica	None	Low-rise	Translucent	Systematic
1593	Passeriformes	Vireonidae	Vireo	Vireo olivaceus	Red-eyed Vireo	Least Concern	Alive	Unknown	Unknown	2017	April	18	Exact	10.28	-84.8	Precise	Monteverde	Puntarenas	Costa Rica	None	Low-rise	Translucent	Systematic
1594	Galliformes	Cracidae	Ortalis	Ortalis cinereiceps	Gray-headed Chachalaca	Least Concern	Dead	Unknown	Unknown	2017	April	20	Exact	10.28	-84.8	Precise	Monteverde	Puntarenas	Costa Rica	None	Low-rise	Translucent	Systematic
1595	Columbiformes	Columbidae	Leptotila	Leptotila verreauxi	White-tipped Dove	Least Concern	Dead	Unknown	Unknown	2017	April	22	Exact	10.28	-84.8	Precise	Monteverde	Puntarenas	Costa Rica	None	Low-rise	Translucent	Systematic
1596	Passeriformes	Turdidae	Catharus	Catharus ustulatus	Swainson's Thrush	Least Concern	Dead	Unknown	Unknown	2017	April	25	Exact	10.28	-84.8	Precise	Monteverde	Puntarenas	Costa Rica	None	Low-rise	Translucent	Systematic
1597	Passeriformes	Turdidae	Catharus	Catharus aurantiirostris	Orange-billed Nightingale-Thrush	Least Concern	Dead	Unknown	Unknown	2017	April	26	Exact	10.28	-84.8	Precise	Monteverde	Puntarenas	Costa Rica	None	Low-rise	Translucent	Systematic
1598	Passeriformes	Turdidae	Catharus	Catharus aurantiirostris	Orange-billed Nightingale-Thrush	Least Concern	Alive	Unknown	Unknown	2017	May	14	Exact	10.28	-84.8	Precise	Monteverde	Puntarenas	Costa Rica	None	Low-rise	Translucent	Systematic
1599	Passeriformes	Thraupidae	Tiaris	Tiaris olivaceus	Yellow-faced Grassquit	Least Concern	Dead	Unknown	Male	2017	May	17	Exact	10.28	-84.8	Precise	Monteverde	Puntarenas	Costa Rica	None	Low-rise	Translucent	Systematic
1600	Passeriformes	Turdidae	Turdus	Turdus grayi	Clay-colored Thrush	Least Concern	Alive	Unknown	Unknown	2017	May	18	Exact	10.28	-84.8	Precise	Monteverde	Puntarenas	Costa Rica	None	Low-rise	Translucent	Systematic
1601	Apodiformes	Apodidae	Chaetura	Chaetura vauxi	Vaux's Swift	Least Concern	Dead	Unknown	Unknown	2017	May	22	Exact	10.28	-84.8	Precise	Monteverde	Puntarenas	Costa Rica	None	Low-rise	Translucent	Systematic
1602	Passeriformes	Pipridae	Chiroxiphia	Chiroxiphia linearis	Long-tailed Manakin	Least Concern	Alive	Unknown	Male	2017	May	28	Exact	10.28	-84.8	Precise	Monteverde	Puntarenas	Costa Rica	None	Low-rise	Translucent	Systematic
1603	Passeriformes	Turdidae	Turdus	Turdus grayi	Clay-colored Thrush	Least Concern	Dead	Unknown	Unknown	2017	May	30	Exact	10.28	-84.8	Precise	Monteverde	Puntarenas	Costa Rica	None	Low-rise	Translucent	Systematic
1604	Galliformes	Cracidae	Ortalis	Ortalis cinereiceps	Gray-headed Chachalaca	Least Concern	Alive	Unknown	Unknown	2017	June	3	Exact	10.28	-84.8	Precise	Monteverde	Puntarenas	Costa Rica	None	Low-rise	Translucent	Systematic
1605	Galliformes	Cracidae	Ortalis	Ortalis cinereiceps	Gray-headed Chachalaca	Least Concern	Alive	Unknown	Unknown	2017	June	4	Exact	10.28	-84.8	Precise	Monteverde	Puntarenas	Costa Rica	None	Low-rise	Translucent	Systematic
1606	Columbiformes	Columbidae	Leptotila	Leptotila verreauxi	White-tipped Dove	Least Concern	Dead	Unknown	Unknown	2017	June	5	Exact	10.28	-84.8	Precise	Monteverde	Puntarenas	Costa Rica	None	Low-rise	Translucent	Systematic
1607	Passeriformes	Turdidae	Turdus	Turdus grayi	Clay-colored Thrush	Least Concern	Alive	Unknown	Unknown	2017	June	7	Exact	10.28	-84.8	Precise	Monteverde	Puntarenas	Costa Rica	None	Low-rise	Translucent	Systematic
1608	Passeriformes	Turdidae	Turdus	Turdus grayi	Clay-colored Thrush	Least Concern	Alive	Unknown	Unknown	2017	June	10	Exact	10.28	-84.8	Precise	Monteverde	Puntarenas	Costa Rica	None	Low-rise	Translucent	Systematic
1609	Passeriformes	Turdidae	Turdus	Turdus grayi	Clay-colored Thrush	Least Concern	Alive	Unknown	Unknown	2017	June	7	Exact	10.28	-84.8	Precise	Monteverde	Puntarenas	Costa Rica	None	Low-rise	Translucent	Systematic
1610	Apodiformes	Trochilidae	Campylopterus	Campylopterus hemileucurus	Violet Sabrewing	Least Concern	Alive	Unknown	Female	2017	June	8	Exact	10.28	-84.8	Precise	Monteverde	Puntarenas	Costa Rica	None	Low-rise	Translucent	Systematic
1611	Psittaciformes	Psittacidae	Eupsittula	Eupsittula canicularis	Orange-fronted Parakeet	Vulnerable	Alive	Unknown	Unknown	2017	June	12	Exact	10.28	-84.8	Precise	Monteverde	Puntarenas	Costa Rica	None	Low-rise	Translucent	Systematic
1612	Passeriformes	Thraupidae	Thraupis	Thraupis episcopus	Blue-gray Tanager	Least Concern	Alive	Unknown	Unknown	2017	June	12	Exact	10.28	-84.8	Precise	Monteverde	Puntarenas	Costa Rica	None	Low-rise	Translucent	Systematic
1613	Passeriformes	Turdidae	Catharus	Catharus aurantiirostris	Orange-billed Nightingale-Thrush	Least Concern	Alive	Unknown	Unknown	2017	June	19	Exact	10.28	-84.8	Precise	Monteverde	Puntarenas	Costa Rica	None	Low-rise	Translucent	Systematic
1614	Passeriformes	Passerellidae	Melozone	Melozone leucotis	White-eared Ground-Sparrow	Least Concern	Dead	Unknown	Unknown	2017	June	19	Exact	10.28	-84.8	Precise	Monteverde	Puntarenas	Costa Rica	None	Low-rise	Translucent	Systematic
1615	Passeriformes	Troglodytidae	Thryophilus	Thryophilus rufalbus	Rufous-and-white Wren	Least Concern	Dead	Unknown	Unknown	2017	June	20	Exact	10.28	-84.8	Precise	Monteverde	Puntarenas	Costa Rica	None	Low-rise	Translucent	Systematic
1616	Passeriformes	Turdidae	Turdus	Turdus grayi	Clay-colored Thrush	Least Concern	Alive	Unknown	Unknown	2017	June	22	Exact	10.28	-84.8	Precise	Monteverde	Puntarenas	Costa Rica	None	Low-rise	Translucent	Systematic
1617	Passeriformes	Thraupidae	Tiaris	Tiaris olivaceus	Yellow-faced Grassquit	Least Concern	Alive	Unknown	Unknown	2017	June	22	Exact	10.28	-84.8	Precise	Monteverde	Puntarenas	Costa Rica	None	Low-rise	Translucent	Systematic
1618	Passeriformes	Turdidae	Turdus	Turdus grayi	Clay-colored Thrush	Least Concern	Alive	Unknown	Unknown	2017	June	23	Exact	10.28	-84.8	Precise	Monteverde	Puntarenas	Costa Rica	None	Low-rise	Translucent	Systematic
1619	Piciformes	Ramphastidae	Aulacorhynchus	Aulacorhynchus prasinus	Northern Emerald Toucanet	Least Concern	Dead	Unknown	Unknown	2017	June	23	Exact	10.28	-84.8	Precise	Monteverde	Puntarenas	Costa Rica	None	Low-rise	Translucent	Systematic
1620	Passeriformes	Parulidae	Basileuterus	Basileuterus rufifrons	Rufous-capped Warbler	Least Concern	Alive	Unknown	Unknown	2017	June	26	Exact	10.28	-84.8	Precise	Monteverde	Puntarenas	Costa Rica	None	Low-rise	Translucent	Systematic
1621	Galliformes	Cracidae	Ortalis	Ortalis cinereiceps	Gray-headed Chachalaca	Least Concern	Alive	Unknown	Unknown	2017	June	30	Exact	10.28	-84.8	Precise	Monteverde	Puntarenas	Costa Rica	None	Low-rise	Translucent	Systematic
1622	Passeriformes	Pipridae	Chiroxiphia	Chiroxiphia linearis	Long-tailed Manakin	Least Concern	Alive	Unknown	Female	2017	July	5	Exact	10.28	-84.8	Precise	Monteverde	Puntarenas	Costa Rica	None	Low-rise	Translucent	Systematic
1623	Passeriformes	Tyrannidae	Mionectes	Mionectes olivaceus	Olive-striped Flycatcher	Least Concern	Dead	Unknown	Unknown	2017	July	7	Exact	10.28	-84.8	Precise	Monteverde	Puntarenas	Costa Rica	None	Low-rise	Translucent	Systematic
1624	Columbiformes	Columbidae	Leptotila	Leptotila verreauxi	White-tipped Dove	Least Concern	Alive	Unknown	Unknown	2017	July	8	Exact	10.28	-84.8	Precise	Monteverde	Puntarenas	Costa Rica	None	Low-rise	Translucent	Systematic
1625	Columbiformes	Columbidae	Leptotila	Leptotila verreauxi	White-tipped Dove	Least Concern	Dead	Unknown	Unknown	2017	July	16	Exact	10.28	-84.8	Precise	Monteverde	Puntarenas	Costa Rica	None	Low-rise	Translucent	Systematic
1626	Passeriformes	Pipridae	Chiroxiphia	Chiroxiphia linearis	Long-tailed Manakin	Least Concern	Dead	Unknown	Male	2017	July	20	Exact	10.28	-84.8	Precise	Monteverde	Puntarenas	Costa Rica	None	Low-rise	Translucent	Systematic
1627	Passeriformes	Turdidae	Catharus	Catharus aurantiirostris	Orange-billed Nightingale-Thrush	Least Concern	Dead	Unknown	Unknown	2017	July	27	Exact	10.28	-84.8	Precise	Monteverde	Puntarenas	Costa Rica	None	Low-rise	Translucent	Systematic
1628	Coraciiformes	Momotidae	Momotus	Momotus lessonii	Lesson's Motmot	Least Concern	Alive	Unknown	Unknown	2017	July	29	Exact	10.28	-84.8	Precise	Monteverde	Puntarenas	Costa Rica	None	Low-rise	Translucent	Systematic
1629	Columbiformes	Columbidae	Leptotila	Leptotila verreauxi	White-tipped Dove	Least Concern	Dead	Unknown	Unknown	2017	August	1	Exact	10.28	-84.8	Precise	Monteverde	Puntarenas	Costa Rica	None	Low-rise	Translucent	Systematic
1630	Passeriformes	Parulidae	Basileuterus	Basileuterus rufifrons	Rufous-capped Warbler	Least Concern	Alive	Unknown	Unknown	2017	August	3	Exact	10.28	-84.8	Precise	Monteverde	Puntarenas	Costa Rica	None	Low-rise	Translucent	Systematic
1631	Passeriformes	Pipridae	Chiroxiphia	Chiroxiphia linearis	Long-tailed Manakin	Least Concern	Alive	Unknown	Male	2017	August	10	Exact	10.28	-84.8	Precise	Monteverde	Puntarenas	Costa Rica	None	Low-rise	Translucent	Systematic
1632	Passeriformes	Pipridae	Chiroxiphia	Chiroxiphia linearis	Long-tailed Manakin	Least Concern	Dead	Unknown	Female	2017	August	11	Exact	10.28	-84.8	Precise	Monteverde	Puntarenas	Costa Rica	None	Low-rise	Translucent	Systematic
1633	Columbiformes	Columbidae	Leptotila	Leptotila verreauxi	White-tipped Dove	Least Concern	Dead	Unknown	Unknown	2017	August	15	Exact	10.28	-84.8	Precise	Monteverde	Puntarenas	Costa Rica	None	Low-rise	Translucent	Systematic
1634	Apodiformes	Trochilidae	Eupherusa	Eupherusa eximia	Stripe-tailed Hummingbird	Least Concern	Dead	Unknown	Female	2017	August	24	Exact	10.28	-84.8	Precise	Monteverde	Puntarenas	Costa Rica	None	Low-rise	Translucent	Systematic
1635	Passeriformes	Turdidae	Turdus	Turdus grayi	Clay-colored Thrush	Least Concern	Dead	Unknown	Unknown	2017	August	27	Exact	10.28	-84.8	Precise	Monteverde	Puntarenas	Costa Rica	None	Low-rise	Translucent	Systematic
1636	Passeriformes	Pipridae	Chiroxiphia	Chiroxiphia linearis	Long-tailed Manakin	Least Concern	Dead	Unknown	Female	2017	August	28	Exact	10.28	-84.8	Precise	Monteverde	Puntarenas	Costa Rica	None	Low-rise	Translucent	Systematic
1637	Columbiformes	Columbidae	Leptotila	Leptotila verreauxi	White-tipped Dove	Least Concern	Dead	Unknown	Unknown	2017	September	1	Exact	10.28	-84.8	Precise	Monteverde	Puntarenas	Costa Rica	None	Low-rise	Translucent	Systematic
1638	Passeriformes	Troglodytidae	Troglodytes	Troglodytes aedon	House Wren	Least Concern	Alive	Unknown	Unknown	2017	September	10	Exact	10.28	-84.8	Precise	Monteverde	Puntarenas	Costa Rica	None	Low-rise	Translucent	Systematic
1639	Piciformes	Ramphastidae	Ramphastos	Ramphastos sulfuratus	Keel-billed Toucan	Near Threatened	Dead	Unknown	Unknown	2017	September	10	Exact	10.28	-84.8	Precise	Monteverde	Puntarenas	Costa Rica	None	Low-rise	Translucent	Systematic
1640	Passeriformes	Vireonidae	Vireo	Vireo olivaceus	Red-eyed Vireo	Least Concern	Dead	Unknown	Unknown	2017	September	13	Exact	10.28	-84.8	Precise	Monteverde	Puntarenas	Costa Rica	None	Low-rise	Translucent	Systematic
1641	Passeriformes	Tyrannidae	Mionectes	Mionectes olivaceus	Olive-striped Flycatcher	Least Concern	Alive	Unknown	Unknown	2017	September	18	Exact	10.28	-84.8	Precise	Monteverde	Puntarenas	Costa Rica	None	Low-rise	Translucent	Systematic
1642	Passeriformes	Vireonidae	Vireo	Vireo olivaceus	Red-eyed Vireo	Least Concern	Alive	Unknown	Unknown	2017	September	25	Exact	10.28	-84.8	Precise	Monteverde	Puntarenas	Costa Rica	None	Low-rise	Translucent	Systematic
1643	Passeriformes	Turdidae	Turdus	Turdus grayi	Clay-colored Thrush	Least Concern	Dead	Unknown	Unknown	2017	September	28	Exact	10.28	-84.8	Precise	Monteverde	Puntarenas	Costa Rica	None	Low-rise	Translucent	Systematic
1644	Passeriformes	Pipridae	Chiroxiphia	Chiroxiphia linearis	Long-tailed Manakin	Least Concern	Alive	Unknown	Male	2017	October	6	Exact	10.28	-84.8	Precise	Monteverde	Puntarenas	Costa Rica	None	Low-rise	Translucent	Systematic
1645	Piciformes	Ramphastidae	Aulacorhynchus	Aulacorhynchus prasinus	Northern Emerald Toucanet	Least Concern	Alive	Unknown	Unknown	2017	October	7	Exact	10.28	-84.8	Precise	Monteverde	Puntarenas	Costa Rica	None	Low-rise	Translucent	Systematic
1646	Passeriformes	Passerellidae	Melozone	Melozone leucotis	White-eared Ground-Sparrow	Least Concern	Alive	Unknown	Unknown	2017	October	7	Exact	10.28	-84.8	Precise	Monteverde	Puntarenas	Costa Rica	None	Low-rise	Translucent	Systematic
1647	Passeriformes	Turdidae	Catharus	Catharus ustulatus	Swainson's Thrush	Least Concern	Alive	Unknown	Unknown	2017	October	9	Exact	10.28	-84.8	Precise	Monteverde	Puntarenas	Costa Rica	None	Low-rise	Translucent	Systematic
1648	Passeriformes	Turdidae	Catharus	Catharus ustulatus	Swainson's Thrush	Least Concern	Alive	Unknown	Unknown	2017	October	15	Exact	10.28	-84.8	Precise	Monteverde	Puntarenas	Costa Rica	None	Low-rise	Translucent	Systematic
1649	Passeriformes	Turdidae	Catharus	Catharus ustulatus	Swainson's Thrush	Least Concern	Alive	Unknown	Unknown	2017	October	15	Exact	10.28	-84.8	Precise	Monteverde	Puntarenas	Costa Rica	None	Low-rise	Translucent	Systematic
1650	Passeriformes	Turdidae	Catharus	Catharus ustulatus	Swainson's Thrush	Least Concern	Dead	Unknown	Unknown	2017	October	16	Exact	10.28	-84.8	Precise	Monteverde	Puntarenas	Costa Rica	None	Low-rise	Translucent	Systematic
1651	Passeriformes	Turdidae	Catharus	Catharus ustulatus	Swainson's Thrush	Least Concern	Dead	Unknown	Unknown	2017	October	16	Exact	10.28	-84.8	Precise	Monteverde	Puntarenas	Costa Rica	None	Low-rise	Translucent	Systematic
1652	Passeriformes	Turdidae	Catharus	Catharus ustulatus	Swainson's Thrush	Least Concern	Dead	Unknown	Unknown	2017	October	16	Exact	10.28	-84.8	Precise	Monteverde	Puntarenas	Costa Rica	None	Low-rise	Translucent	Systematic
1653	Passeriformes	Turdidae	Turdus	Turdus grayi	Clay-colored Thrush	Least Concern	Dead	Unknown	Unknown	2017	October	16	Exact	10.28	-84.8	Precise	Monteverde	Puntarenas	Costa Rica	None	Low-rise	Translucent	Systematic
1654	Passeriformes	Turdidae	Catharus	Catharus ustulatus	Swainson's Thrush	Least Concern	Alive	Unknown	Unknown	2017	October	16	Exact	10.28	-84.8	Precise	Monteverde	Puntarenas	Costa Rica	None	Low-rise	Translucent	Systematic
1655	Passeriformes	Turdidae	Catharus	Catharus ustulatus	Swainson's Thrush	Least Concern	Alive	Unknown	Unknown	2017	October	16	Exact	10.28	-84.8	Precise	Monteverde	Puntarenas	Costa Rica	None	Low-rise	Translucent	Systematic
1656	Passeriformes	Turdidae	Catharus	Catharus ustulatus	Swainson's Thrush	Least Concern	Dead	Unknown	Unknown	2017	October	16	Exact	10.28	-84.8	Precise	Monteverde	Puntarenas	Costa Rica	None	Low-rise	Translucent	Systematic
1657	Passeriformes	Turdidae	Catharus	Catharus ustulatus	Swainson's Thrush	Least Concern	Alive	Unknown	Unknown	2017	October	16	Exact	10.28	-84.8	Precise	Monteverde	Puntarenas	Costa Rica	None	Low-rise	Translucent	Systematic
1658	Passeriformes	Furnariidae	Dendrocincla	Dendrocincla homochroa	Ruddy Woodcreeper	Least Concern	Alive	Unknown	Unknown	2017	October	16	Exact	10.28	-84.8	Precise	Monteverde	Puntarenas	Costa Rica	None	Low-rise	Translucent	Systematic
1659	Passeriformes	Pipridae	Chiroxiphia	Chiroxiphia linearis	Long-tailed Manakin	Least Concern	Alive	Unknown	Female	2017	October	16	Exact	10.28	-84.8	Precise	Monteverde	Puntarenas	Costa Rica	None	Low-rise	Translucent	Systematic
1660	Passeriformes	Pipridae	Chiroxiphia	Chiroxiphia linearis	Long-tailed Manakin	Least Concern	Dead	Unknown	Unknown	2017	October	17	Exact	10.28	-84.8	Precise	Monteverde	Puntarenas	Costa Rica	None	Low-rise	Translucent	Systematic
1661	Passeriformes	Turdidae	Catharus	Catharus ustulatus	Swainson's Thrush	Least Concern	Dead	Unknown	Unknown	2017	October	17	Exact	10.28	-84.8	Precise	Monteverde	Puntarenas	Costa Rica	None	Low-rise	Translucent	Systematic
1662	Passeriformes	Turdidae	Catharus	Catharus ustulatus	Swainson's Thrush	Least Concern	Alive	Unknown	Unknown	2017	October	17	Exact	10.28	-84.8	Precise	Monteverde	Puntarenas	Costa Rica	None	Low-rise	Translucent	Systematic
1663	Passeriformes	Vireonidae	Pachysylvia	Pachysylvia decurtata	Lesser Greenlet	Least Concern	Alive	Unknown	Unknown	2017	October	17	Exact	10.28	-84.8	Precise	Monteverde	Puntarenas	Costa Rica	None	Low-rise	Translucent	Systematic
1664	Passeriformes	Turdidae	Catharus	Catharus ustulatus	Swainson's Thrush	Least Concern	Dead	Unknown	Unknown	2017	October	17	Exact	10.28	-84.8	Precise	Monteverde	Puntarenas	Costa Rica	None	Low-rise	Translucent	Systematic
1665	Columbiformes	Columbidae	Patagioenas	Patagioenas nigrirostris	Short-billed Pigeon	Least Concern	Dead	Unknown	Unknown	2017	October	17	Exact	10.28	-84.8	Precise	Monteverde	Puntarenas	Costa Rica	None	Low-rise	Translucent	Systematic
1666	Passeriformes	Pipridae	Chiroxiphia	Chiroxiphia linearis	Long-tailed Manakin	Least Concern	Alive	Unknown	Male	2017	October	18	Exact	10.28	-84.8	Precise	Monteverde	Puntarenas	Costa Rica	None	Low-rise	Translucent	Systematic
1667	Passeriformes	Turdidae	Catharus	Catharus ustulatus	Swainson's Thrush	Least Concern	Dead	Unknown	Unknown	2017	October	18	Exact	10.28	-84.8	Precise	Monteverde	Puntarenas	Costa Rica	None	Low-rise	Translucent	Systematic
1668	Passeriformes	Turdidae	Catharus	Catharus ustulatus	Swainson's Thrush	Least Concern	Dead	Unknown	Unknown	2017	October	19	Exact	10.28	-84.8	Precise	Monteverde	Puntarenas	Costa Rica	None	Low-rise	Translucent	Systematic
1669	Passeriformes	Pipridae	Chiroxiphia	Chiroxiphia linearis	Long-tailed Manakin	Least Concern	Alive	Unknown	Male	2017	October	18	Exact	10.28	-84.8	Precise	Monteverde	Puntarenas	Costa Rica	None	Low-rise	Translucent	Systematic
1670	Passeriformes	Turdidae	Catharus	Catharus ustulatus	Swainson's Thrush	Least Concern	Dead	Unknown	Unknown	2017	October	20	Exact	10.28	-84.8	Precise	Monteverde	Puntarenas	Costa Rica	None	Low-rise	Translucent	Systematic
1671	Passeriformes	Turdidae	Turdus	Turdus grayi	Clay-colored Thrush	Least Concern	Dead	Unknown	Unknown	2017	October	21	Exact	10.28	-84.8	Precise	Monteverde	Puntarenas	Costa Rica	None	Low-rise	Translucent	Systematic
1672	Passeriformes	Pipridae	Chiroxiphia	Chiroxiphia linearis	Long-tailed Manakin	Least Concern	Alive	Unknown	Unknown	2017	October	22	Exact	10.28	-84.8	Precise	Monteverde	Puntarenas	Costa Rica	None	Low-rise	Translucent	Systematic
1673	Passeriformes	Pipridae	Chiroxiphia	Chiroxiphia linearis	Long-tailed Manakin	Least Concern	Alive	Unknown	Unknown	2017	October	22	Exact	10.28	-84.8	Precise	Monteverde	Puntarenas	Costa Rica	None	Low-rise	Translucent	Systematic
1674	Apodiformes	Trochilidae	Phaethornis	Phaethornis guy	Green Hermit	Least Concern	Dead	Unknown	Female	2017	October	23	Exact	10.28	-84.8	Precise	Monteverde	Puntarenas	Costa Rica	None	Low-rise	Translucent	Systematic
1675	Passeriformes	Turdidae	Catharus	Catharus ustulatus	Swainson's Thrush	Least Concern	Alive	Unknown	Unknown	2017	October	23	Exact	10.28	-84.8	Precise	Monteverde	Puntarenas	Costa Rica	None	Low-rise	Translucent	Systematic
1676	Passeriformes	Pipridae	Chiroxiphia	Chiroxiphia linearis	Long-tailed Manakin	Least Concern	Alive	Unknown	Unknown	2017	October	24	Exact	10.28	-84.8	Precise	Monteverde	Puntarenas	Costa Rica	None	Low-rise	Translucent	Systematic
1677	Passeriformes	Parulidae	Leiothlypis	Leiothlypis peregrina	Tennessee Warbler	Least Concern	Alive	Unknown	Male	2017	October	24	Exact	10.28	-84.8	Precise	Monteverde	Puntarenas	Costa Rica	None	Low-rise	Translucent	Systematic
1678	Passeriformes	Pipridae	Chiroxiphia	Chiroxiphia linearis	Long-tailed Manakin	Least Concern	Dead	Unknown	Female	2017	October	25	Exact	10.28	-84.8	Precise	Monteverde	Puntarenas	Costa Rica	None	Low-rise	Translucent	Systematic
1679	Passeriformes	Pipridae	Chiroxiphia	Chiroxiphia linearis	Long-tailed Manakin	Least Concern	Alive	Unknown	Male	2017	October	27	Exact	10.28	-84.8	Precise	Monteverde	Puntarenas	Costa Rica	None	Low-rise	Translucent	Systematic
1680	Passeriformes	Turdidae	Catharus	Catharus ustulatus	Swainson's Thrush	Least Concern	Alive	Unknown	Unknown	2017	October	30	Exact	10.28	-84.8	Precise	Monteverde	Puntarenas	Costa Rica	None	Low-rise	Translucent	Systematic
1681	Passeriformes	Pipridae	Chiroxiphia	Chiroxiphia linearis	Long-tailed Manakin	Least Concern	Alive	Unknown	Male	2017	November	1	Exact	10.28	-84.8	Precise	Monteverde	Puntarenas	Costa Rica	None	Low-rise	Translucent	Systematic
1682	Passeriformes	Pipridae	Chiroxiphia	Chiroxiphia linearis	Long-tailed Manakin	Least Concern	Alive	Unknown	Male	2017	November	1	Exact	10.28	-84.8	Precise	Monteverde	Puntarenas	Costa Rica	None	Low-rise	Translucent	Systematic
1683	Passeriformes	Pipridae	Chiroxiphia	Chiroxiphia linearis	Long-tailed Manakin	Least Concern	Alive	Unknown	Male	2017	November	5	Exact	10.28	-84.8	Precise	Monteverde	Puntarenas	Costa Rica	None	Low-rise	Translucent	Systematic
1684	Passeriformes	Cardinalidae	Piranga	Piranga olivacea	Scarlet Tanager	Least Concern	Alive	Unknown	Male	2017	November	5	Exact	10.28	-84.8	Precise	Monteverde	Puntarenas	Costa Rica	None	Low-rise	Translucent	Systematic
1685	Passeriformes	Turdidae	Catharus	Catharus ustulatus	Swainson's Thrush	Least Concern	Alive	Unknown	Unknown	2017	November	7	Exact	10.28	-84.8	Precise	Monteverde	Puntarenas	Costa Rica	None	Low-rise	Translucent	Systematic
1686	Passeriformes	Pipridae	Chiroxiphia	Chiroxiphia linearis	Long-tailed Manakin	Least Concern	Dead	Unknown	Male	2017	November	13	Exact	10.28	-84.8	Precise	Monteverde	Puntarenas	Costa Rica	None	Low-rise	Translucent	Systematic
1687	Passeriformes	Turdidae	Turdus	Turdus grayi	Clay-colored Thrush	Least Concern	Alive	Unknown	Unknown	2017	November	13	Exact	10.28	-84.8	Precise	Monteverde	Puntarenas	Costa Rica	None	Low-rise	Translucent	Systematic
1688	Passeriformes	Turdidae	Catharus	Catharus ustulatus	Swainson's Thrush	Least Concern	Dead	Unknown	Unknown	2017	November	14	Exact	10.28	-84.8	Precise	Monteverde	Puntarenas	Costa Rica	None	Low-rise	Translucent	Systematic
1689	Piciformes	Ramphastidae	Aulacorhynchus	Aulacorhynchus prasinus	Northern Emerald Toucanet	Least Concern	Alive	Unknown	Unknown	2017	November	15	Exact	10.28	-84.8	Precise	Monteverde	Puntarenas	Costa Rica	None	Low-rise	Translucent	Systematic
1690	Passeriformes	Turdidae	Catharus	Catharus ustulatus	Swainson's Thrush	Least Concern	Dead	Unknown	Unknown	2017	November	16	Exact	10.28	-84.8	Precise	Monteverde	Puntarenas	Costa Rica	None	Low-rise	Translucent	Systematic
1691	Apodiformes	Trochilidae	Heliodoxa	Heliodoxa jacula	Green-crowned Brilliant	Least Concern	Alive	Unknown	Male	2017	November	16	Exact	10.28	-84.8	Precise	Monteverde	Puntarenas	Costa Rica	None	Low-rise	Translucent	Systematic
1692	Passeriformes	Pipridae	Chiroxiphia	Chiroxiphia linearis	Long-tailed Manakin	Least Concern	Alive	Unknown	Unknown	2017	November	16	Exact	10.28	-84.8	Precise	Monteverde	Puntarenas	Costa Rica	None	Low-rise	Translucent	Systematic
1693	Apodiformes	Trochilidae	Phaethornis	Phaethornis guy	Green Hermit	Least Concern	Alive	Unknown	Female	2017	November	22	Exact	10.28	-84.8	Precise	Monteverde	Puntarenas	Costa Rica	None	Low-rise	Translucent	Systematic
1694	Apodiformes	Trochilidae	Phaethornis	Phaethornis guy	Green Hermit	Least Concern	Alive	Unknown	Unknown	2017	November	10	Exact	10.28	-84.8	Precise	Monteverde	Puntarenas	Costa Rica	None	Low-rise	Translucent	Systematic
1695	Passeriformes	Troglodytidae	Pheugopedius	Pheugopedius rutilus	Rufous-breasted Wren	Least Concern	Alive	Unknown	Unknown	2017	November	28	Exact	10.28	-84.8	Precise	Monteverde	Puntarenas	Costa Rica	None	Low-rise	Translucent	Systematic
1696	Passeriformes	Vireonidae	Vireo	Vireo philadelphicus	Philadelphia Vireo	Least Concern	Alive	Unknown	Unknown	2017	November	28	Exact	10.28	-84.8	Precise	Monteverde	Puntarenas	Costa Rica	None	Low-rise	Translucent	Systematic
1697	Passeriformes	Thraupidae	Tangara	Tangara icterocephala	Silver-throated Tanager	Least Concern	Alive	Unknown	Unknown	2017	November	29	Exact	10.28	-84.8	Precise	Monteverde	Puntarenas	Costa Rica	None	Low-rise	Translucent	Systematic
1698	Galliformes	Cracidae	Ortalis	Ortalis cinereiceps	Gray-headed Chachalaca	Least Concern	Dead	Unknown	Unknown	2017	November	29	Exact	10.28	-84.8	Precise	Monteverde	Puntarenas	Costa Rica	None	Low-rise	Translucent	Systematic
1699	Passeriformes	Turdidae	Catharus	Catharus ustulatus	Swainson's Thrush	Least Concern	Dead	Unknown	Unknown	2017	November	30	Exact	10.28	-84.8	Precise	Monteverde	Puntarenas	Costa Rica	None	Low-rise	Translucent	Systematic
1700	Passeriformes	Pipridae	Chiroxiphia	Chiroxiphia linearis	Long-tailed Manakin	Least Concern	Dead	Unknown	Male	2017	December	2	Exact	10.28	-84.8	Precise	Monteverde	Puntarenas	Costa Rica	None	Low-rise	Translucent	Systematic
1701	Piciformes	Ramphastidae	Aulacorhynchus	Aulacorhynchus prasinus	Northern Emerald Toucanet	Least Concern	Alive	Unknown	Unknown	2017	December	4	Exact	10.28	-84.8	Precise	Monteverde	Puntarenas	Costa Rica	None	Low-rise	Translucent	Systematic
1702	Apodiformes	Trochilidae	Phaethornis	Phaethornis guy	Green Hermit	Least Concern	Alive	Unknown	Unknown	2017	December	8	Exact	10.28	-84.8	Precise	Monteverde	Puntarenas	Costa Rica	None	Low-rise	Translucent	Systematic
1703	Piciformes	Ramphastidae	Aulacorhynchus	Aulacorhynchus prasinus	Northern Emerald Toucanet	Least Concern	Alive	Unknown	Unknown	2017	December	8	Exact	10.28	-84.8	Precise	Monteverde	Puntarenas	Costa Rica	None	Low-rise	Translucent	Systematic
1704	Passeriformes	Pipridae	Chiroxiphia	Chiroxiphia linearis	Long-tailed Manakin	Least Concern	Alive	Unknown	Male	2017	December	8	Exact	10.28	-84.8	Precise	Monteverde	Puntarenas	Costa Rica	None	Low-rise	Translucent	Systematic
1705	Piciformes	Ramphastidae	Aulacorhynchus	Aulacorhynchus prasinus	Northern Emerald Toucanet	Least Concern	Alive	Unknown	Unknown	2017	December	11	Exact	10.28	-84.8	Precise	Monteverde	Puntarenas	Costa Rica	None	Low-rise	Translucent	Systematic
1706	Passeriformes	Tyrannidae	Mionectes	Mionectes olivaceus	Olive-striped Flycatcher	Least Concern	Alive	Unknown	Unknown	2017	December	14	Exact	10.28	-84.8	Precise	Monteverde	Puntarenas	Costa Rica	None	Low-rise	Translucent	Systematic
1707	Passeriformes	Turdidae	Turdus	Turdus grayi	Clay-colored Thrush	Least Concern	Dead	Unknown	Unknown	2017	December	16	Exact	10.28	-84.8	Precise	Monteverde	Puntarenas	Costa Rica	None	Low-rise	Translucent	Systematic
1708	Apodiformes	Trochilidae	Phaethornis	Phaethornis guy	Green Hermit	Least Concern	Alive	Unknown	Unknown	2017	December	17	Exact	10.28	-84.8	Precise	Monteverde	Puntarenas	Costa Rica	None	Low-rise	Translucent	Systematic
1709	Passeriformes	Pipridae	Chiroxiphia	Chiroxiphia linearis	Long-tailed Manakin	Least Concern	Alive	Unknown	Female	2017	December	18	Exact	10.28	-84.8	Precise	Monteverde	Puntarenas	Costa Rica	None	Low-rise	Translucent	Systematic
1710	Passeriformes	Cardinalidae	Pheucticus	Pheucticus ludovicianus	Rose-breasted Grosbeak	Least Concern	Alive	Unknown	Female	2017	December	20	Exact	10.28	-84.8	Precise	Monteverde	Puntarenas	Costa Rica	None	Low-rise	Translucent	Systematic
1711	Passeriformes	Pipridae	Chiroxiphia	Chiroxiphia linearis	Long-tailed Manakin	Least Concern	Dead	Unknown	Male	2017	December	20	Exact	10.28	-84.8	Precise	Monteverde	Puntarenas	Costa Rica	None	Low-rise	Translucent	Systematic
1712	Passeriformes	Cardinalidae	Pheucticus	Pheucticus tibialis	Black-thighed Grosbeak	Least Concern	Dead	Unknown	Unknown	2017	December	27	Exact	10.28	-84.8	Precise	Monteverde	Puntarenas	Costa Rica	None	Low-rise	Translucent	Systematic
1713	Piciformes	Ramphastidae	Aulacorhynchus	Aulacorhynchus prasinus	Northern Emerald Toucanet	Least Concern	Dead	Unknown	Unknown	2017	December	27	Exact	10.28	-84.8	Precise	Monteverde	Puntarenas	Costa Rica	None	Low-rise	Translucent	Systematic
1714	Piciformes	Ramphastidae	Aulacorhynchus	Aulacorhynchus prasinus	Northern Emerald Toucanet	Least Concern	Alive	Unknown	Unknown	2017	December	28	Exact	10.28	-84.8	Precise	Monteverde	Puntarenas	Costa Rica	None	Low-rise	Translucent	Systematic
1715	Apodiformes	Trochilidae	Microchera	Microchera cupreiceps	Coppery-headed Emerald	Least Concern	Alive	Unknown	Male	2017	December	29	Exact	10.28	-84.8	Precise	Monteverde	Puntarenas	Costa Rica	None	Low-rise	Translucent	Systematic
1716	Apodiformes	Trochilidae	Phaethornis	Phaethornis guy	Green Hermit	Least Concern	Alive	Unknown	Female	2018	January	8	Exact	10.28	-84.8	Precise	Monteverde	Puntarenas	Costa Rica	None	Low-rise	Translucent	Systematic
1717	Passeriformes	Turdidae	Catharus	Catharus ustulatus	Swainson's Thrush	Least Concern	Alive	Unknown	Unknown	2018	January	7	Exact	10.28	-84.8	Precise	Monteverde	Puntarenas	Costa Rica	None	Low-rise	Translucent	Systematic
1718	Apodiformes	Trochilidae	Colibri	Colibri delphinae	Brown Violetear	Least Concern	Alive	Unknown	Unknown	2018	January	13	Exact	10.28	-84.8	Precise	Monteverde	Puntarenas	Costa Rica	None	Low-rise	Translucent	Systematic
1719	Passeriformes	Pipridae	Chiroxiphia	Chiroxiphia linearis	Long-tailed Manakin	Least Concern	Dead	Unknown	Unknown	2018	January	13	Exact	10.28	-84.8	Precise	Monteverde	Puntarenas	Costa Rica	None	Low-rise	Translucent	Systematic
1720	Passeriformes	Turdidae	Turdus	Turdus grayi	Clay-colored Thrush	Least Concern	Alive	Unknown	Unknown	2018	January	13	Exact	10.28	-84.8	Precise	Monteverde	Puntarenas	Costa Rica	None	Low-rise	Translucent	Systematic
1721	Passeriformes	Fringillidae	Euphonia	Euphonia hirundinacea	Yellow-throated Euphonia	Least Concern	Dead	Unknown	Male	2018	January	17	Exact	10.28	-84.8	Precise	Monteverde	Puntarenas	Costa Rica	None	Low-rise	Translucent	Systematic
1722	Passeriformes	Parulidae	Setophaga	Setophaga townsendi	Townsend's Warbler	Least Concern	Alive	Unknown	Male	2018	February	7	Exact	10.28	-84.8	Precise	Monteverde	Puntarenas	Costa Rica	None	Low-rise	Translucent	Systematic
1723	Passeriformes	Pipridae	Chiroxiphia	Chiroxiphia linearis	Long-tailed Manakin	Least Concern	Alive	Unknown	Male	2018	February	12	Exact	10.28	-84.8	Precise	Monteverde	Puntarenas	Costa Rica	None	Low-rise	Translucent	Systematic
1724	Apodiformes	Trochilidae	Cynanthus	Cynanthus canivetii	Canivet's Emerald	Least Concern	Dead	Unknown	Male	2018	February	25	Exact	10.28	-84.8	Precise	Monteverde	Puntarenas	Costa Rica	None	Low-rise	Translucent	Systematic
1725	Passeriformes	Troglodytidae	Troglodytes	Troglodytes aedon	House Wren	Least Concern	Alive	Unknown	Unknown	2018	February	27	Exact	10.28	-84.8	Precise	Monteverde	Puntarenas	Costa Rica	None	Low-rise	Translucent	Systematic
1726	Passeriformes	Vireonidae	Vireo	Vireo philadelphicus	Philadelphia Vireo	Least Concern	Dead	Unknown	Unknown	2018	February	27	Exact	10.28	-84.8	Precise	Monteverde	Puntarenas	Costa Rica	None	Low-rise	Translucent	Systematic
1727	Passeriformes	Turdidae	Hylocichla	Hylocichla mustelina	Wood Thrush	Least Concern	Dead	Unknown	Unknown	2018	March	11	Exact	10.28	-84.8	Precise	Monteverde	Puntarenas	Costa Rica	None	Low-rise	Translucent	Systematic
1728	Passeriformes	Parulidae	Basileuterus	Basileuterus rufifrons	Rufous-capped Warbler	Least Concern	Alive	Unknown	Unknown	2018	March	14	Exact	10.28	-84.8	Precise	Monteverde	Puntarenas	Costa Rica	None	Low-rise	Translucent	Systematic
1729	Passeriformes	Pipridae	Chiroxiphia	Chiroxiphia linearis	Long-tailed Manakin	Least Concern	Dead	Unknown	Unknown	2018	March	18	Exact	10.28	-84.8	Precise	Monteverde	Puntarenas	Costa Rica	None	Low-rise	Translucent	Systematic
1730	Passeriformes	Turdidae	Turdus	Turdus grayi	Clay-colored Thrush	Least Concern	Alive	Unknown	Unknown	2018	March	19	Exact	10.28	-84.8	Precise	Monteverde	Puntarenas	Costa Rica	None	Low-rise	Translucent	Systematic
1731	Passeriformes	Turdidae	Turdus	Turdus plebejus	Mountain Thrush	Least Concern	Alive	Unknown	Unknown	2018	March	22	Exact	10.28	-84.8	Precise	Monteverde	Puntarenas	Costa Rica	None	Low-rise	Translucent	Systematic
1732	Columbiformes	Columbidae	Leptotila	Leptotila verreauxi	White-tipped Dove	Least Concern	Dead	Unknown	Unknown	2018	March	23	Exact	10.28	-84.8	Precise	Monteverde	Puntarenas	Costa Rica	None	Low-rise	Translucent	Systematic
1733	Galliformes	Cracidae	Ortalis	Ortalis cinereiceps	Gray-headed Chachalaca	Least Concern	Dead	Unknown	Unknown	2018	March	25	Exact	10.28	-84.8	Precise	Monteverde	Puntarenas	Costa Rica	None	Low-rise	Translucent	Systematic
1734	Columbiformes	Columbidae	Columbina	Columbina inca	Inca Dove	Least Concern	Alive	Unknown	Unknown	2018	March	27	Exact	10.28	-84.8	Precise	Monteverde	Puntarenas	Costa Rica	None	Low-rise	Translucent	Systematic
1735	Columbiformes	Columbidae	Leptotila	Leptotila verreauxi	White-tipped Dove	Least Concern	Alive	Unknown	Unknown	2018	April	4	Exact	10.28	-84.8	Precise	Monteverde	Puntarenas	Costa Rica	None	Low-rise	Translucent	Systematic
1736	Passeriformes	Parulidae	Seiurus	Seiurus aurocapilla	Ovenbird	Least Concern	Alive	Unknown	Unknown	2018	April	4	Exact	10.28	-84.8	Precise	Monteverde	Puntarenas	Costa Rica	None	Low-rise	Translucent	Systematic
1737	Coraciiformes	Momotidae	Momotus	Momotus lessonii	Lesson's Motmot	Least Concern	Alive	Unknown	Unknown	2018	April	8	Exact	10.28	-84.8	Precise	Monteverde	Puntarenas	Costa Rica	None	Low-rise	Translucent	Systematic
1738	Passeriformes	Turdidae	Catharus	Catharus ustulatus	Swainson's Thrush	Least Concern	Dead	Unknown	Unknown	2018	April	9	Exact	10.28	-84.8	Precise	Monteverde	Puntarenas	Costa Rica	None	Low-rise	Translucent	Systematic
1739	Passeriformes	Turdidae	Catharus	Catharus ustulatus	Swainson's Thrush	Least Concern	Alive	Unknown	Unknown	2018	April	11	Exact	10.28	-84.8	Precise	Monteverde	Puntarenas	Costa Rica	None	Low-rise	Translucent	Systematic
1740	Apodiformes	Trochilidae	Amazilia	Amazilia tzacatl	Rufous-tailed Hummingbird	Least Concern	Alive	Unknown	Unknown	2018	April	11	Exact	10.28	-84.8	Precise	Monteverde	Puntarenas	Costa Rica	None	Low-rise	Translucent	Systematic
1741	Passeriformes	Turdidae	Catharus	Catharus ustulatus	Swainson's Thrush	Least Concern	Dead	Unknown	Unknown	2018	April	16	Exact	10.28	-84.8	Precise	Monteverde	Puntarenas	Costa Rica	None	Low-rise	Translucent	Systematic
1742	Passeriformes	Turdidae	Catharus	Catharus aurantiirostris	Orange-billed Nightingale-Thrush	Least Concern	Alive	Unknown	Unknown	2018	April	16	Exact	10.28	-84.8	Precise	Monteverde	Puntarenas	Costa Rica	None	Low-rise	Translucent	Systematic
1743	Passeriformes	Turdidae	Catharus	Catharus ustulatus	Swainson's Thrush	Least Concern	Dead	Unknown	Unknown	2018	April	18	Exact	10.28	-84.8	Precise	Monteverde	Puntarenas	Costa Rica	None	Low-rise	Translucent	Systematic
1744	Passeriformes	Turdidae	Catharus	Catharus ustulatus	Swainson's Thrush	Least Concern	Alive	Unknown	Unknown	2018	April	19	Exact	10.28	-84.8	Precise	Monteverde	Puntarenas	Costa Rica	None	Low-rise	Translucent	Systematic
1745	Passeriformes	Turdidae	Catharus	Catharus ustulatus	Swainson's Thrush	Least Concern	Dead	Unknown	Unknown	2018	April	21	Exact	10.28	-84.8	Precise	Monteverde	Puntarenas	Costa Rica	None	Low-rise	Translucent	Systematic
1746	Passeriformes	Turdidae	Catharus	Catharus ustulatus	Swainson's Thrush	Least Concern	Dead	Unknown	Unknown	2018	April	22	Exact	10.28	-84.8	Precise	Monteverde	Puntarenas	Costa Rica	None	Low-rise	Translucent	Systematic
1747	Passeriformes	Turdidae	Catharus	Catharus ustulatus	Swainson's Thrush	Least Concern	Alive	Unknown	Unknown	2018	April	22	Exact	10.28	-84.8	Precise	Monteverde	Puntarenas	Costa Rica	None	Low-rise	Translucent	Systematic
1748	Passeriformes	Turdidae	Catharus	Catharus ustulatus	Swainson's Thrush	Least Concern	Dead	Unknown	Unknown	2018	April	24	Exact	10.28	-84.8	Precise	Monteverde	Puntarenas	Costa Rica	None	Low-rise	Translucent	Systematic
1749	Passeriformes	Turdidae	Catharus	Catharus ustulatus	Swainson's Thrush	Least Concern	Dead	Unknown	Unknown	2018	April	24	Exact	10.28	-84.8	Precise	Monteverde	Puntarenas	Costa Rica	None	Low-rise	Translucent	Systematic
1750	Passeriformes	Turdidae	Catharus	Catharus ustulatus	Swainson's Thrush	Least Concern	Dead	Unknown	Unknown	2018	April	26	Exact	10.28	-84.8	Precise	Monteverde	Puntarenas	Costa Rica	None	Low-rise	Translucent	Systematic
1751	Passeriformes	Turdidae	Catharus	Catharus ustulatus	Swainson's Thrush	Least Concern	Alive	Unknown	Unknown	2018	April	26	Exact	10.28	-84.8	Precise	Monteverde	Puntarenas	Costa Rica	None	Low-rise	Translucent	Systematic
1752	Passeriformes	Thraupidae	Tiaris	Tiaris olivaceus	Yellow-faced Grassquit	Least Concern	Dead	Unknown	Female	2018	April	28	Exact	10.28	-84.8	Precise	Monteverde	Puntarenas	Costa Rica	None	Low-rise	Translucent	Systematic
1753	Passeriformes	Turdidae	Catharus	Catharus ustulatus	Swainson's Thrush	Least Concern	Dead	Unknown	Unknown	2018	April	28	Exact	10.28	-84.8	Precise	Monteverde	Puntarenas	Costa Rica	None	Low-rise	Translucent	Systematic
1754	Passeriformes	Tyrannidae	Todirostrum	Todirostrum cinereum	Common Tody-Flycatcher	Least Concern	Alive	Unknown	Unknown	2018	May	7	Exact	10.28	-84.8	Precise	Monteverde	Puntarenas	Costa Rica	None	Low-rise	Translucent	Systematic
1755	Passeriformes	Troglodytidae	Troglodytes	Troglodytes aedon	House Wren	Least Concern	Alive	Unknown	Unknown	2018	May	8	Exact	10.28	-84.8	Precise	Monteverde	Puntarenas	Costa Rica	None	Low-rise	Translucent	Systematic
1756	Passeriformes	Passerellidae	Melozone	Melozone leucotis	White-eared Ground-Sparrow	Least Concern	Dead	Unknown	Unknown	2018	May	13	Exact	10.28	-84.8	Precise	Monteverde	Puntarenas	Costa Rica	None	Low-rise	Translucent	Systematic
1757	Passeriformes	Pipridae	Chiroxiphia	Chiroxiphia linearis	Long-tailed Manakin	Least Concern	Alive	Unknown	Female	2018	May	15	Exact	10.28	-84.8	Precise	Monteverde	Puntarenas	Costa Rica	Present	Low-rise	Translucent	Systematic
1758	Coraciiformes	Momotidae	Momotus	Momotus lessonii	Lesson's Motmot	Least Concern	Alive	Unknown	Unknown	2018	May	20	Exact	10.28	-84.8	Precise	Monteverde	Puntarenas	Costa Rica	None	Low-rise	Translucent	Systematic
1759	Apodiformes	Trochilidae	Cynanthus	Cynanthus canivetii	Canivet's Emerald	Least Concern	Alive	Unknown	Female	2018	June	6	Exact	10.28	-84.8	Precise	Monteverde	Puntarenas	Costa Rica	Present	Low-rise	Translucent	Systematic
1760	Apodiformes	Trochilidae	Cynanthus	Cynanthus canivetii	Canivet's Emerald	Least Concern	Alive	Unknown	Male	2018	June	6	Exact	10.28	-84.8	Precise	Monteverde	Puntarenas	Costa Rica	Present	Low-rise	Translucent	Systematic
1761	Passeriformes	Turdidae	Turdus	Turdus grayi	Clay-colored Thrush	Least Concern	Alive	Unknown	Unknown	2018	June	6	Exact	10.28	-84.8	Precise	Monteverde	Puntarenas	Costa Rica	None	Low-rise	Translucent	Systematic
1762	Columbiformes	Columbidae	Leptotila	Leptotila verreauxi	White-tipped Dove	Least Concern	Dead	Unknown	Unknown	2018	June	13	Exact	10.28	-84.8	Precise	Monteverde	Puntarenas	Costa Rica	None	Low-rise	Translucent	Systematic
1763	Passeriformes	Icteriidae	Dives	Dives dives	Melodious Blackbird	Least Concern	Dead	Unknown	Unknown	2018	June	22	Exact	10.28	-84.8	Precise	Monteverde	Puntarenas	Costa Rica	None	Low-rise	Translucent	Systematic
1764	Passeriformes	Tyrannidae	Mionectes	Mionectes olivaceus	Olive-striped Flycatcher	Least Concern	Alive	Unknown	Unknown	2018	June	23	Exact	10.28	-84.8	Precise	Monteverde	Puntarenas	Costa Rica	Present	Low-rise	Translucent	Systematic
1765	Passeriformes	Tyrannidae	Mionectes	Mionectes olivaceus	Olive-striped Flycatcher	Least Concern	Alive	Unknown	Unknown	2018	June	23	Exact	10.28	-84.8	Precise	Monteverde	Puntarenas	Costa Rica	None	Low-rise	Translucent	Systematic
1766	Passeriformes	Troglodytidae	Troglodytes	Troglodytes aedon	House Wren	Least Concern	Dead	Unknown	Unknown	2018	July	19	Exact	10.28	-84.8	Precise	Monteverde	Puntarenas	Costa Rica	None	Low-rise	Translucent	Systematic
1767	Piciformes	Picidae	Melanerpes	Melanerpes hoffmannii	Hoffmann's Woodpecker	Least Concern	Alive	Unknown	Unknown	2018	July	20	Exact	10.28	-84.8	Precise	Monteverde	Puntarenas	Costa Rica	Present	Low-rise	Translucent	Systematic
1768	Passeriformes	Pipridae	Chiroxiphia	Chiroxiphia linearis	Long-tailed Manakin	Least Concern	Alive	Unknown	Female	2018	July	27	Exact	10.28	-84.8	Precise	Monteverde	Puntarenas	Costa Rica	Present	Low-rise	Translucent	Systematic
1769	Passeriformes	Turdidae	Turdus	Turdus grayi	Clay-colored Thrush	Least Concern	Dead	Unknown	Unknown	2018	August	7	Exact	10.28	-84.8	Precise	Monteverde	Puntarenas	Costa Rica	Unknown	Low-rise	Translucent	Systematic
1770	Passeriformes	Turdidae	Turdus	Turdus grayi	Clay-colored Thrush	Least Concern	Alive	Unknown	Unknown	2018	August	13	Exact	10.28	-84.8	Precise	Monteverde	Puntarenas	Costa Rica	Present	Low-rise	Translucent	Systematic
1771	Passeriformes	Turdidae	Turdus	Turdus grayi	Clay-colored Thrush	Least Concern	Alive	Unknown	Unknown	2018	August	13	Exact	10.28	-84.8	Precise	Monteverde	Puntarenas	Costa Rica	Unknown	Low-rise	Translucent	Systematic
1772	Passeriformes	Tyrannidae	Todirostrum	Todirostrum cinereum	Common Tody-Flycatcher	Least Concern	Alive	Unknown	Unknown	2018	August	13	Exact	10.28	-84.8	Precise	Monteverde	Puntarenas	Costa Rica	Present	Low-rise	Translucent	Systematic
1773	Coraciiformes	Momotidae	Momotus	Momotus lessonii	Lesson's Motmot	Least Concern	Alive	Unknown	Unknown	2018	August	13	Exact	10.28	-84.8	Precise	Monteverde	Puntarenas	Costa Rica	None	Low-rise	Translucent	Systematic
1774	Passeriformes	Turdidae	Turdus	Turdus plebejus	Mountain Thrush	Least Concern	Dead	Unknown	Unknown	2018	August	14	Exact	10.28	-84.8	Precise	Monteverde	Puntarenas	Costa Rica	Present	Low-rise	Translucent	Systematic
1775	Passeriformes	Fringillidae	Chlorophonia	Chlorophonia callophrys	Golden-browed Chlorophonia	Least Concern	Dead	Unknown	Male	2018	August	14	Exact	10.28	-84.8	Precise	Monteverde	Puntarenas	Costa Rica	Present	Low-rise	Translucent	Systematic
1776	Columbiformes	Columbidae	Geotrygon	Geotrygon montana	Ruddy Quail-Dove	Least Concern	Alive	Unknown	Male	2018	August	16	Exact	10.28	-84.8	Precise	Monteverde	Puntarenas	Costa Rica	Present	Low-rise	Translucent	Systematic
1777	Passeriformes	Turdidae	Turdus	Turdus plebejus	Mountain Thrush	Least Concern	Alive	Unknown	Unknown	2018	August	17	Exact	10.28	-84.8	Precise	Monteverde	Puntarenas	Costa Rica	Present	Low-rise	Translucent	Systematic
1778	Passeriformes	Turdidae	Turdus	Turdus plebejus	Mountain Thrush	Least Concern	Dead	Unknown	Unknown	2018	August	19	Exact	10.28	-84.8	Precise	Monteverde	Puntarenas	Costa Rica	None	Low-rise	Translucent	Systematic
1779	Coraciiformes	Momotidae	Momotus	Momotus lessonii	Lesson's Motmot	Least Concern	Alive	Unknown	Unknown	2018	August	20	Exact	10.28	-84.8	Precise	Monteverde	Puntarenas	Costa Rica	Present	Low-rise	Translucent	Systematic
1780	Coraciiformes	Momotidae	Momotus	Momotus lessonii	Lesson's Motmot	Least Concern	Alive	Unknown	Unknown	2018	August	20	Exact	10.28	-84.8	Precise	Monteverde	Puntarenas	Costa Rica	Present	Low-rise	Translucent	Systematic
1781	Columbiformes	Columbidae	Zentrygon	Zentrygon chiriquensis	Chiriqui Quail-Dove	Least Concern	Alive	Unknown	Unknown	2018	August	31	Exact	10.28	-84.8	Precise	Monteverde	Puntarenas	Costa Rica	Present	Low-rise	Translucent	Systematic
1782	Passeriformes	Pipridae	Chiroxiphia	Chiroxiphia linearis	Long-tailed Manakin	Least Concern	Alive	Unknown	Female	2018	September	7	Exact	10.28	-84.8	Precise	Monteverde	Puntarenas	Costa Rica	Present	Low-rise	Translucent	Systematic
1783	Passeriformes	Pipridae	Chiroxiphia	Chiroxiphia linearis	Long-tailed Manakin	Least Concern	Alive	Unknown	Female	2018	September	9	Exact	10.28	-84.8	Precise	Monteverde	Puntarenas	Costa Rica	Present	Low-rise	Translucent	Systematic
1784	Passeriformes	Passerellidae	Melozone	Melozone leucotis	White-eared Ground-Sparrow	Least Concern	Dead	Unknown	Unknown	2018	September	12	Exact	10.28	-84.8	Precise	Monteverde	Puntarenas	Costa Rica	None	Low-rise	Translucent	Systematic
1785	Apodiformes	Trochilidae	Eupherusa	Eupherusa eximia	Stripe-tailed Hummingbird	Least Concern	Alive	Unknown	Unknown	2018	September	16	Exact	10.28	-84.8	Precise	Monteverde	Puntarenas	Costa Rica	Present	Low-rise	Translucent	Systematic
1786	Passeriformes	Parulidae	Cardellina	Cardellina canadensis	Canada Warbler	Least Concern	Alive	Unknown	Male	2018	September	18	Exact	10.28	-84.8	Precise	Monteverde	Puntarenas	Costa Rica	Present	Low-rise	Translucent	Systematic
1787	Passeriformes	Parulidae	Cardellina	Cardellina canadensis	Canada Warbler	Least Concern	Alive	Unknown	Female	2018	September	22	Exact	10.28	-84.8	Precise	Monteverde	Puntarenas	Costa Rica	Present	Low-rise	Translucent	Systematic
1788	Passeriformes	Turdidae	Catharus	Catharus ustulatus	Swainson's Thrush	Least Concern	Dead	Unknown	Unknown	2018	September	28	Exact	10.28	-84.8	Precise	Monteverde	Puntarenas	Costa Rica	Present	Low-rise	Translucent	Systematic
1789	Columbiformes	Columbidae	Leptotila	Leptotila verreauxi	White-tipped Dove	Least Concern	Alive	Unknown	Unknown	2018	October	10	Exact	10.28	-84.8	Precise	Monteverde	Puntarenas	Costa Rica	Present	Low-rise	Translucent	Systematic
1790	Passeriformes	Parulidae	Setophaga	Setophaga pensylvanica	Chestnut-sided Warbler	Least Concern	Alive	Unknown	Unknown	2018	October	16	Exact	10.28	-84.8	Precise	Monteverde	Puntarenas	Costa Rica	None	Low-rise	Translucent	Systematic
1791	Passeriformes	Furnariidae	Dendrocincla	Dendrocincla homochroa	Ruddy Woodcreeper	Least Concern	Alive	Unknown	Unknown	2018	October	20	Exact	10.28	-84.8	Precise	Monteverde	Puntarenas	Costa Rica	None	Low-rise	Translucent	Systematic
1792	Cuculiformes	Cuculidae	Coccyzus	Coccyzus erythropthalmus	Black-billed Cuckoo	Least Concern	Alive	Unknown	Unknown	2018	October	23	Exact	10.28	-84.8	Precise	Monteverde	Puntarenas	Costa Rica	Present	Low-rise	Translucent	Systematic
1793	Passeriformes	Turdidae	Catharus	Catharus ustulatus	Swainson's Thrush	Least Concern	Dead	Unknown	Unknown	2018	October	26	Exact	10.28	-84.8	Precise	Monteverde	Puntarenas	Costa Rica	None	Low-rise	Translucent	Systematic
1794	Passeriformes	Parulidae	Leiothlypis	Leiothlypis peregrina	Tennessee Warbler	Least Concern	Dead	Unknown	Female	2018	October	26	Exact	10.28	-84.8	Precise	Monteverde	Puntarenas	Costa Rica	Present	Low-rise	Translucent	Systematic
1795	Passeriformes	Turdidae	Catharus	Catharus ustulatus	Swainson's Thrush	Least Concern	Dead	Unknown	Unknown	2018	October	29	Exact	10.28	-84.8	Precise	Monteverde	Puntarenas	Costa Rica	None	Low-rise	Translucent	Systematic
1796	Columbiformes	Columbidae	Leptotila	Leptotila verreauxi	White-tipped Dove	Least Concern	Dead	Unknown	Unknown	2018	October	29	Exact	10.28	-84.8	Precise	Monteverde	Puntarenas	Costa Rica	None	Low-rise	Translucent	Systematic
1797	Passeriformes	Passerellidae	Melozone	Melozone leucotis	White-eared Ground-Sparrow	Least Concern	Dead	Unknown	Unknown	2018	October	30	Exact	10.28	-84.8	Precise	Monteverde	Puntarenas	Costa Rica	None	Low-rise	Translucent	Systematic
1798	Columbiformes	Columbidae	Leptotila	Leptotila verreauxi	White-tipped Dove	Least Concern	Dead	Unknown	Unknown	2018	November	14	Exact	10.28	-84.8	Precise	Monteverde	Puntarenas	Costa Rica	Present	Low-rise	Translucent	Systematic
1799	Apodiformes	Trochilidae	Phaethornis	Phaethornis guy	Green Hermit	Least Concern	Alive	Unknown	Male	2018	November	20	Exact	10.28	-84.8	Precise	Monteverde	Puntarenas	Costa Rica	None	Low-rise	Translucent	Systematic
1800	Apodiformes	Trochilidae	Archilochus	Archilochus colubris	Ruby-throated Hummingbird	Least Concern	Dead	Unknown	Male	2018	November	26	Exact	10.28	-84.8	Precise	Monteverde	Puntarenas	Costa Rica	None	Low-rise	Translucent	Systematic
1801	Passeriformes	Pipridae	Chiroxiphia	Chiroxiphia linearis	Long-tailed Manakin	Least Concern	Dead	Unknown	Male	2018	November	28	Exact	10.28	-84.8	Precise	Monteverde	Puntarenas	Costa Rica	Present	Low-rise	Translucent	Systematic
1802	Apodiformes	Trochilidae	Amazilia	Amazilia tzacatl	Rufous-tailed Hummingbird	Least Concern	Alive	Unknown	Unknown	2018	December	14	Exact	10.28	-84.8	Precise	Monteverde	Puntarenas	Costa Rica	None	Low-rise	Translucent	Systematic
1803	Passeriformes	Furnariidae	Dendrocincla	Dendrocincla homochroa	Ruddy Woodcreeper	Least Concern	Alive	Unknown	Unknown	2018	December	19	Exact	10.28	-84.8	Precise	Monteverde	Puntarenas	Costa Rica	Present	Low-rise	Translucent	Systematic
1804	Passeriformes	Turdidae	Turdus	Turdus assimilis	White-throated Thrush	Least Concern	Dead	Unknown	Unknown	2019	January	31	Exact	10.28	-84.8	Precise	Monteverde	Puntarenas	Costa Rica	None	Low-rise	Translucent	Systematic
1805	Apodiformes	Trochilidae	Eupherusa	Eupherusa eximia	Stripe-tailed Hummingbird	Least Concern	Alive	Unknown	Unknown	2019	February	26	Exact	10.28	-84.8	Precise	Monteverde	Puntarenas	Costa Rica	Present	Low-rise	Translucent	Systematic
1806	Passeriformes	Thraupidae	Tiaris	Tiaris olivaceus	Yellow-faced Grassquit	Least Concern	Alive	Unknown	Unknown	2019	March	23	Exact	10.28	-84.8	Precise	Monteverde	Puntarenas	Costa Rica	Present	Low-rise	Translucent	Systematic
1807	Columbiformes	Columbidae	Leptotila	Leptotila verreauxi	White-tipped Dove	Least Concern	Dead	Unknown	Unknown	2019	April	19	Exact	10.28	-84.8	Precise	Monteverde	Puntarenas	Costa Rica	None	Low-rise	Translucent	Systematic
1808	Passeriformes	Turdidae	Catharus	Catharus aurantiirostris	Orange-billed Nightingale-Thrush	Least Concern	Alive	Unknown	Unknown	2019	April	5	Exact	10.28	-84.8	Precise	Monteverde	Puntarenas	Costa Rica	Present	Low-rise	Translucent	Systematic
1809	Passeriformes	Troglodytidae	Thryophilus	Thryophilus rufalbus	Rufous-and-white Wren	Least Concern	Dead	Unknown	Unknown	2019	April	5	Exact	10.28	-84.8	Precise	Monteverde	Puntarenas	Costa Rica	Present	Low-rise	Translucent	Systematic
[truncated: 2,294 more rows]
